# Supplementary material for: The switchable phosphorescence and delayed fluorescence of a new rhodamine-like dye through allenylidene formation in a cyclometallated platinum(ii) system
Source: Chem Sci. 2021 Jul 7;12(33):11056–64. doi: 10.1039/d1sc02787e (PMC8386667; doi:10.1039/d1sc02787e)
Supplement: SC-012-D1SC02787E-s002 [file SC-012-D1SC02787E-s002.cif]

# Electronic Supplementary Material (ESI) for Chemical Science.
# This journal is © The Royal Society of Chemistry 2021

####################################################################### 
# 
# This file contains crystal structure data downloaded from the 
# Cambridge Structural Database (CSD) hosted by the Cambridge 
# Crystallographic Data Centre (CCDC).
# 
# Full information about CCDC data access policies and citation 
# guidelines are available at http://www.ccdc.cam.ac.uk/access/V1 
# 
# Audit and citation data items may have been added by the CCDC. 
# Please retain this information to preserve the provenance of 
# this file and to allow appropriate attribution of the data. 
# 
#######################################################################

data_JB4092
_database_code_depnum_ccdc_archive 'CCDC 1507269'
_audit_update_record             
;
2016-09-29 deposited with the CCDC.	2021-07-05 downloaded from the CCDC.
;


#----------------------------------------------------------------------------#
#                              CHEMICAL_INFORMATION                          #
#----------------------------------------------------------------------------#


_chemical_name_systematic        
'(ditertbutyl-N^N^C)platinum(II)rhodamine actilyde complex'
_chemical_formula_moiety         'C50 H45 N3 O3 Pt'
_chemical_formula_sum            'C50 H45 N3 O3 Pt'
_chemical_formula_weight         930.98
_chemical_compound_source        'synthesis as described'

#----------------------------------------------------------------------------#
#                             UNIT CELL INFORMATION                          #
#----------------------------------------------------------------------------#


_space_group_crystal_system      triclinic
_space_group_name_H-M_alt        'P -1'
_space_group_name_Hall           '-P 1'
_space_group_IT_number           2
loop_
_space_group_symop_operation_xyz
'x, y, z'
'-x, -y, -z'

_cell_length_a                   9.0585(14)
_cell_length_b                   15.851(3)
_cell_length_c                   16.470(3)
_cell_angle_alpha                100.971(5)
_cell_angle_beta                 101.370(5)
_cell_angle_gamma                104.503(5)
_cell_volume                     2171.8(6)
_cell_formula_units_Z            2
_cell_measurement_temperature    150(2)
_cell_measurement_reflns_used    9824
_cell_measurement_theta_min      2.58
_cell_measurement_theta_max      26.50
_cell_measurement_wavelength     0.71073

#----------------------------------------------------------------------------#
#                              CRYSTAL INFORMATION                           #
#----------------------------------------------------------------------------#

_exptl_crystal_description       stick
_exptl_crystal_colour            orange
_exptl_crystal_size_max          0.600
_exptl_crystal_size_mid          0.250
_exptl_crystal_size_min          0.210
_exptl_crystal_density_meas      ?
_exptl_crystal_density_diffrn    1.424
_exptl_crystal_density_method    ?
_exptl_crystal_F_000             936
_exptl_special_details           
;
 ?
;

#----------------------------------------------------------------------------#
#                             ABSORPTION CORRECTION                          #
#----------------------------------------------------------------------------#

_exptl_absorpt_coefficient_mu    3.275
_exptl_absorpt_correction_type   multi-scan
_exptl_absorpt_process_details   
;
  [Sheldrick, G.M. (2014). SADABS Bruker AXS Inc., Madison, Wisconsin, USA]
;
_exptl_absorpt_correction_T_min  0.273
_exptl_absorpt_correction_T_max  0.503

#----------------------------------------------------------------------------#
#                                SQUEEZE RESULTS                             #
#----------------------------------------------------------------------------#

# Note: Data are Listed for all Voids in the P1 Unit Cell
# i.e. Centre of Gravity, Solvent Accessible Volume,
# Recovered number of Electrons in the Void and
# Details about the Squeezed Material
loop_
_platon_squeeze_void_nr
_platon_squeeze_void_average_x
_platon_squeeze_void_average_y
_platon_squeeze_void_average_z
_platon_squeeze_void_volume
_platon_squeeze_void_count_electrons
_platon_squeeze_void_content
1 -0.008 0.500 0.000 200 22 ' '
_platon_squeeze_details          ?

#----------------------------------------------------------------------------#
#                                DATA COLLECTION                             #
#----------------------------------------------------------------------------#

_diffrn_measurement_device_type  'APEXII, Bruker-AXS'
_diffrn_measurement_method       'CCD rotation images, thin slices'
_diffrn_detector                 'CCD plate'
_diffrn_ambient_temperature      150(2)
_diffrn_radiation_wavelength     0.71073
_diffrn_radiation_type           MoK\a
_diffrn_radiation_probe          x-ray
_diffrn_radiation_source         'fine-focus sealed tube'
_diffrn_radiation_monochromator  graphite
_diffrn_reflns_av_r_equivalents  0.0534
_diffrn_reflns_av_uneti/neti     0.0510
_diffrn_reflns_number            50344
_diffrn_reflns_limit_h_min       -7
_diffrn_reflns_limit_h_max       11
_diffrn_reflns_limit_k_min       -20
_diffrn_reflns_limit_k_max       20
_diffrn_reflns_limit_l_min       -21
_diffrn_reflns_limit_l_max       21
_diffrn_reflns_theta_min         2.969
_diffrn_reflns_theta_max         27.476
_diffrn_reflns_theta_full        25.242
_diffrn_measured_fraction_theta_full 0.998
_diffrn_measured_fraction_theta_max 0.992
_reflns_number_total             9875
_reflns_number_gt                8137
_reflns_threshold_expression     >2sigma(I)

#----------------------------------------------------------------------------#
#                             COMPUTER PROGRAMS USED                         #
#----------------------------------------------------------------------------#

_computing_data_collection       'Bruker APEX2 (Bruker, 2014)'
_computing_cell_refinement       'Bruker APEX2 (Bruker, 2014)'
_computing_data_reduction        'Bruker APEX2 (Bruker, 2014)'
_computing_structure_solution    'SHELXT (Sheldrick, 2015)'
_computing_structure_refinement  'SHELXL-2014/7 (Sheldrick, 2014)'
_computing_molecular_graphics    'SXGRAPH (Farrugia, 1999), Mercury (CSD, 2014)'
_computing_publication_material  'CRYSCALC (T. Roisnel, local program, 2016)'

#----------------------------------------------------------------------------#
#                             REFINEMENT INFORMATION                         #
#----------------------------------------------------------------------------#

_refine_special_details          
;
Refinement of F^2^ against ALL reflections.  The weighted R-factor wR and
goodness of fit S are based on F^2^, conventional R-factors R are based
on F, with F set to zero for negative F^2^. The threshold expression of
F^2^ > 2sigma(F^2^) is used only for calculating R-factors(gt) etc. and is
not relevant to the choice of reflections for refinement.  R-factors based
on F^2^ are statistically about twice as large as those based on F, and R-
factors based on ALL data will be even larger.
;
_refine_ls_structure_factor_coef Fsqd
_refine_ls_matrix_type           full
_refine_ls_weighting_scheme      calc
_refine_ls_weighting_details     
'w=1/[\s^2^(Fo^2^)+(0.0831P)^2^+10.9687P] where P=(Fo^2^+2Fc^2^)/3'
_atom_sites_solution_primary     ?
_atom_sites_solution_secondary   ?
_atom_sites_solution_hydrogens   geom
_refine_ls_hydrogen_treatment    constr
_refine_ls_extinction_method     none
_refine_ls_extinction_coef       .
_refine_ls_number_reflns         9875
_refine_ls_number_parameters     499
_refine_ls_number_restraints     11
_refine_ls_R_factor_all          0.0683
_refine_ls_R_factor_gt           0.0490
_refine_ls_wR_factor_ref         0.1402
_refine_ls_wR_factor_gt          0.1216
_refine_ls_goodness_of_fit_ref   1.000
_refine_ls_restrained_S_all      1.006
_refine_ls_shift/su_max          0.006
_refine_ls_shift/su_mean         0.000
_refine_diff_density_max         3.848
_refine_diff_density_min         -3.066
_refine_diff_density_rms         0.174

#...............................................................................
# .RES SHELXL file: JB4092.res
# .HKL SHELXL file: JB4092.hkl
# .FAB SHELXL file: JB4092.hkl
#...............................................................................

_shelx_res_file                  
;

    JB4092.res created by SHELXL-2014/7


TITL import_a.res in P-1
CELL  0.71073   9.0585  15.8506  16.4704  100.971  101.370  104.503
ZERR     2.00   0.0014   0.0026   0.0027    0.005    0.005    0.005
LATT   1
SFAC  C    H    N    O    PT   B
UNIT  100  90   6    6    2    0
MERG   2
EADP C18 C18B C19 C19B C20 C20B
EADP N47 N47B
EADP C48 C48B
EADP  C49 C49B
EADP  C50 C50B C51 C51B
DFIX 1.25 0.02 C31 C32
DFIX     1.450   0.020 C50B N47B
DFIX     1.500   0.020 C50B C51B
DFIX     1.450   0.020 C50 N47
DFIX     1.500   0.020 C50 C51
DFIX 1.39 0.02 C52 C53 C53 C54 C54 C55 C55 C56 C56 C57 C57 C52
EADP C31 C32
EADP C52 C53 C54 C55 C56 C57
FMAP   2
PLAN   20
SIZE     0.21   0.25   0.60
ACTA
BOND   $H
CONF
WPDB  -2
L.S. 50
TEMP  -123.00
ABIN
WGHT    0.083100   10.968700
FVAR       0.26635   0.55713   0.63892
PT1   5    0.247379    0.541908    0.442351    11.00000    0.02842    0.01905 =
         0.02188    0.00803    0.00154    0.00261
N1    3    0.249226    0.458217    0.518100    11.00000    0.01506    0.01992 =
         0.02525    0.00438    0.00104   -0.00021
N2    3    0.161577    0.602538    0.541647    11.00000    0.02615    0.02149 =
         0.02347    0.00451    0.00546    0.00547
C1    1    0.341612    0.459339    0.377745    11.00000    0.01987    0.02360 =
         0.02657    0.00651   -0.00157   -0.00297
C2    1    0.394920    0.461113    0.303585    11.00000    0.02680    0.02846 =
         0.02895    0.00752    0.00433   -0.00251
AFIX  43
H2    2    0.384510    0.506759    0.274890    11.00000   -1.20000
AFIX   0
C3    1    0.462336    0.397321    0.271791    11.00000    0.02985    0.03280 =
         0.03587    0.00252    0.01277    0.00422
AFIX  43
H3    2    0.498018    0.400193    0.221590    11.00000   -1.20000
AFIX   0
C4    1    0.479355    0.329411    0.310957    11.00000    0.02400    0.02668 =
         0.04426    0.00174    0.00276    0.00625
AFIX  43
H4    2    0.527028    0.286555    0.288177    11.00000   -1.20000
AFIX   0
C5    1    0.426448    0.324309    0.383579    11.00000    0.02739    0.02077 =
         0.03891    0.00727    0.00029   -0.00083
AFIX  43
H5    2    0.438103    0.277839    0.410897    11.00000   -1.20000
AFIX   0
C6    1    0.356495    0.386621    0.416752    11.00000    0.02066    0.01990 =
         0.02903    0.00609   -0.00027    0.00217
C7    1    0.300790    0.386327    0.493776    11.00000    0.02585    0.01831 =
         0.02934    0.00732   -0.00015    0.00442
C8    1    0.296326    0.324226    0.543544    11.00000    0.03843    0.02523 =
         0.03408    0.01376    0.00105    0.00640
AFIX  43
H8    2    0.335368    0.274570    0.529095    11.00000   -1.20000
AFIX   0
C9    1    0.233693    0.335292    0.615419    11.00000    0.02843    0.04763 =
         0.03688    0.02150    0.00387    0.00921
C10   1    0.184208    0.410054    0.637202    11.00000    0.02762    0.02955 =
         0.02730    0.01813   -0.00123    0.00153
AFIX  43
H10   2    0.144024    0.419328    0.686188    11.00000   -1.20000
AFIX   0
C11   1    0.193274    0.471989    0.587191    11.00000    0.01916    0.02739 =
         0.02335    0.00760    0.00240    0.00255
C12   1    0.152944    0.557386    0.604360    11.00000    0.02342    0.02868 =
         0.02393    0.00887    0.00021    0.00400
C13   1    0.120525    0.592171    0.679020    11.00000    0.02371    0.04146 =
         0.02390    0.00925    0.00645    0.00239
AFIX  43
H13   2    0.112758    0.557961    0.720346    11.00000   -1.20000
AFIX   0
C14   1    0.098662    0.677331    0.695379    11.00000    0.02574    0.03804 =
         0.02874   -0.00216    0.00239    0.00214
C15   1    0.102338    0.721324    0.629708    11.00000    0.04171    0.02906 =
         0.03785    0.00061    0.00630    0.00992
AFIX  43
H15   2    0.083147    0.778174    0.636486    11.00000   -1.20000
AFIX   0
C16   1    0.133624    0.682912    0.555002    11.00000    0.03984    0.02455 =
         0.03121    0.00705    0.00688    0.01218
AFIX  43
H16   2    0.135511    0.714360    0.511356    11.00000   -1.20000
AFIX   0
C17   1    0.221805    0.263598    0.668239    11.00000    0.04614    0.04971 =
         0.06034    0.04058    0.01606    0.01413
PART    1
C18   1    0.077346    0.183364    0.612774    21.00000    0.09089    0.07593 =
         0.07871    0.06172    0.03304    0.02660
AFIX 137
H18A  2    0.098329    0.159599    0.558197    21.00000   -1.50000
H18B  2   -0.016255    0.204065    0.601936    21.00000   -1.50000
H18C  2    0.058907    0.135854    0.643228    21.00000   -1.50000
AFIX   0
C19   1    0.372470    0.247182    0.694962    21.00000    0.09089    0.07593 =
         0.07871    0.06172    0.03304    0.02660
AFIX 137
H19A  2    0.404402    0.222368    0.644354    21.00000   -1.50000
H19B  2    0.362386    0.204173    0.730621    21.00000   -1.50000
H19C  2    0.452301    0.303927    0.727945    21.00000   -1.50000
AFIX   0
C20   1    0.174186    0.297245    0.753725    21.00000    0.09089    0.07593 =
         0.07871    0.06172    0.03304    0.02660
AFIX 137
H20A  2    0.170931    0.251987    0.786962    21.00000   -1.50000
H20B  2    0.069968    0.306282    0.739322    21.00000   -1.50000
H20C  2    0.252271    0.354229    0.787645    21.00000   -1.50000
AFIX   0
PART    2
C18B  1    0.331807    0.319443    0.759682   -21.00000    0.09089    0.07593 =
         0.07871    0.06172    0.03304    0.02660
AFIX 137
H18D  2    0.297728    0.371963    0.779573   -21.00000   -1.50000
H18E  2    0.441250    0.339572    0.756054   -21.00000   -1.50000
H18F  2    0.324570    0.281383    0.800051   -21.00000   -1.50000
AFIX   0
C19B  1    0.061450    0.208816    0.651032   -21.00000    0.09089    0.07593 =
         0.07871    0.06172    0.03304    0.02660
AFIX 137
H19D  2    0.005980    0.239839    0.686227   -21.00000   -1.50000
H19E  2    0.059729    0.151123    0.664748   -21.00000   -1.50000
H19F  2    0.009058    0.198049    0.590362   -21.00000   -1.50000
AFIX   0
C20B  1    0.313814    0.191476    0.638688   -21.00000    0.09089    0.07593 =
         0.07871    0.06172    0.03304    0.02660
AFIX 137
H20D  2    0.313638    0.151010    0.676873   -21.00000   -1.50000
H20E  2    0.422903    0.223904    0.641616   -21.00000   -1.50000
H20F  2    0.260147    0.156209    0.579829   -21.00000   -1.50000
AFIX   0
PART    0
C21   1    0.084769    0.723108    0.783046    11.00000    0.03286    0.06173 =
         0.03209   -0.00689    0.00573    0.01063
C22   1    0.028510    0.654758    0.832279    11.00000    0.09322    0.09079 =
         0.03522    0.01134    0.02545    0.03482
AFIX 137
H22A  2   -0.071575    0.610850    0.797677    11.00000   -1.50000
H22B  2    0.013177    0.685826    0.885957    11.00000   -1.50000
H22C  2    0.107667    0.623544    0.844935    11.00000   -1.50000
AFIX   0
C23   1    0.250639    0.784919    0.832940    11.00000    0.03984    0.10605 =
         0.05224   -0.03995    0.00188    0.01652
AFIX 137
H23A  2    0.248683    0.812711    0.891046    11.00000   -1.50000
H23B  2    0.283989    0.832052    0.803798    11.00000   -1.50000
H23C  2    0.325008    0.749407    0.835791    11.00000   -1.50000
AFIX   0
C24   1   -0.029720    0.778374    0.774627    11.00000    0.04889    0.08400 =
         0.05350   -0.00166    0.01502    0.03043
AFIX 137
H24A  2   -0.134031    0.739159    0.740285    11.00000   -1.50000
H24B  2    0.008209    0.825701    0.746542    11.00000   -1.50000
H24C  2   -0.037213    0.805922    0.831620    11.00000   -1.50000
AFIX   0
C31   1    0.240791    0.625572    0.361664    11.00000    0.01244    0.02768 =
         0.03524   -0.01066    0.00880    0.00121
C32   1    0.238191    0.665061    0.317192    11.00000    0.01244    0.02768 =
         0.03524   -0.01066    0.00880    0.00121
C33   1    0.238938    0.722220    0.253814    11.00000    0.06270    0.03540 =
         0.01868    0.01176    0.01425    0.01795
C34   1    0.212773    0.680578    0.166178    11.00000    0.12541    0.01849 =
         0.03219    0.00192    0.01289    0.02299
AFIX  43
H34   2    0.193747    0.617358    0.147982    11.00000   -1.20000
AFIX   0
C35   1    0.214838    0.731492    0.107265    11.00000    0.19912    0.03534 =
         0.02040    0.00828    0.01913    0.03491
AFIX  43
H35   2    0.194468    0.702852    0.048314    11.00000   -1.20000
AFIX   0
C36   1    0.246454    0.824600    0.132999    11.00000    0.13032    0.03537 =
         0.03153    0.01837    0.01878    0.03251
O37   4    0.249937    0.869382    0.069805    11.00000    0.23813    0.03988 =
         0.02745    0.01757    0.03318    0.05185
C38   1    0.273595    0.960877    0.091299    11.00000    0.13474    0.03303 =
         0.03089    0.01413    0.02314    0.03180
C39   1    0.267973    1.000217    0.024453    11.00000    0.29349    0.04729 =
         0.02496    0.01525    0.03218    0.06039
AFIX  43
H39   2    0.247658    0.964131   -0.031982    11.00000   -1.20000
AFIX   0
C40   1    0.291615    1.092627    0.037776    11.00000    0.21588    0.04503 =
         0.03574    0.02124    0.01635    0.04707
C41   1    0.318923    1.142069    0.121374    11.00000    0.06202    0.03178 =
         0.03470    0.01128    0.00490    0.01737
AFIX  43
H41   2    0.331793    1.204897    0.132934    11.00000   -1.20000
AFIX   0
C42   1    0.327330    1.100953    0.186794    11.00000    0.05086    0.03258 =
         0.02738    0.00703    0.01014    0.00953
AFIX  43
H42   2    0.349050    1.136742    0.243488    11.00000   -1.20000
AFIX   0
C43   1    0.305830    1.009936    0.174636    11.00000    0.04915    0.03041 =
         0.02820    0.01146    0.00828    0.00810
C44   1    0.305879    0.967606    0.247515    11.00000    0.09538    0.03685 =
         0.03665    0.01488    0.01254    0.01357
C45   1    0.276256    0.866620    0.218074    11.00000    0.06955    0.02677 =
         0.02885    0.01311    0.00961    0.01181
C46   1    0.272821    0.813509    0.276859    11.00000    0.05235    0.02689 =
         0.02842    0.01338    0.00597    0.00576
AFIX  43
H46   2    0.295259    0.842587    0.335849    11.00000   -1.20000
AFIX   0
PART    1
N47   3    0.334548    1.138749   -0.026259    31.00000    0.08924    0.04020 =
         0.03639    0.02085    0.01274    0.01775
C48   1    0.317359    1.086682   -0.112466    31.00000    0.09939    0.06015 =
         0.03749    0.02684    0.01799    0.02211
AFIX  23
H48A  2    0.366842    1.038026   -0.108660    31.00000   -1.20000
H48B  2    0.374480    1.126381   -0.143147    31.00000   -1.20000
AFIX   0
C49   1    0.149413    1.046017   -0.162809    31.00000    0.10383    0.07853 =
         0.05998    0.03506    0.01052    0.02660
AFIX 137
H49A  2    0.089289    1.012220   -0.129810    31.00000   -1.50000
H49B  2    0.144133    1.005245   -0.216827    31.00000   -1.50000
H49C  2    0.104491    1.093871   -0.174860    31.00000   -1.50000
AFIX   0
C50   1    0.343692    1.231384   -0.017151    31.00000    0.20552    0.08313 =
         0.07551    0.04627    0.04940    0.08587
C51   1    0.188438    1.247181   -0.017114    31.00000    0.20552    0.08313 =
         0.07551    0.04627    0.04940    0.08587
AFIX 137
H51A  2    0.117684    1.222430   -0.074837    31.00000   -1.50000
H51B  2    0.203484    1.312030    0.000656    31.00000   -1.50000
H51C  2    0.141967    1.217480    0.022863    31.00000   -1.50000
AFIX   0
PART    2
N47B  3    0.195197    1.126277   -0.027369   -31.00000    0.08924    0.04020 =
         0.03639    0.02085    0.01274    0.01775
C48B  1    0.119174    1.077086   -0.112175   -31.00000    0.09939    0.06015 =
         0.03749    0.02684    0.01799    0.02211
AFIX  23
H48C  2    0.064829    1.114324   -0.141241   -31.00000   -1.20000
H48D  2    0.037209    1.022857   -0.111253   -31.00000   -1.20000
AFIX   0
C49B  1    0.224512    1.047606   -0.164570   -31.00000    0.10383    0.07853 =
         0.05998    0.03506    0.01052    0.02660
AFIX 137
H49D  2    0.292536    1.100338   -0.175934   -31.00000   -1.50000
H49E  2    0.159555    1.005579   -0.218924   -31.00000   -1.50000
H49F  2    0.289992    1.017716   -0.132948   -31.00000   -1.50000
AFIX   0
C50B  1    0.255020    1.223463   -0.014759   -31.00000    0.20552    0.08313 =
         0.07551    0.04627    0.04940    0.08587
C51B  1    0.417695    1.284686    0.003917   -31.00000    0.20552    0.08313 =
         0.07551    0.04627    0.04940    0.08587
AFIX 137
H51D  2    0.487314    1.269652    0.048843   -31.00000   -1.50000
H51E  2    0.417767    1.347114    0.023292   -31.00000   -1.50000
H51F  2    0.455504    1.277749   -0.048043   -31.00000   -1.50000
AFIX   0
PART    0
C52   1    0.431868    1.011768    0.324266    11.00000    0.09775    0.05112 =
         0.05122    0.02136   -0.00044    0.00862
C53   1    0.598004    1.018253    0.330910    11.00000    0.09775    0.05112 =
         0.05122    0.02136   -0.00044    0.00862
AFIX  43
H53   2    0.626392    0.990846    0.282225    11.00000   -1.20000
AFIX   0
C54   1    0.713142    1.061970    0.404042    11.00000    0.09775    0.05112 =
         0.05122    0.02136   -0.00044    0.00862
AFIX  43
H54   2    0.820390    1.063574    0.410214    11.00000   -1.20000
AFIX   0
C55   1    0.656821    1.105794    0.471539    11.00000    0.09775    0.05112 =
         0.05122    0.02136   -0.00044    0.00862
AFIX  43
H55   2    0.734194    1.138564    0.523356    11.00000   -1.20000
AFIX   0
C56   1    0.505125    1.105623    0.469564    11.00000    0.09775    0.05112 =
         0.05122    0.02136   -0.00044    0.00862
AFIX  43
H56   2    0.475492    1.135738    0.516476    11.00000   -1.20000
AFIX   0
C57   1    0.399077    1.056896    0.391925    11.00000    0.09775    0.05112 =
         0.05122    0.02136   -0.00044    0.00862
C58   1    0.228719    1.035052    0.364595    11.00000    0.08652    0.06215 =
         0.03471    0.01733    0.02206    0.01641
O59   4    0.165928    0.984451    0.285824    11.00000    0.07682    0.07031 =
         0.06510    0.02583    0.03000    0.02892
O60   4    0.143966    1.066928    0.407980    11.00000    0.17569    0.10196 =
         0.10094    0.01533    0.07997    0.06019
HKLF    4

REM  import_a.res in P-1
REM R1 =  0.0490 for    8137 Fo > 4sig(Fo)  and  0.0683 for all    9875 data
REM    499 parameters refined using     11 restraints

END

WGHT      0.0716      9.2598

REM Highest difference peak  3.848,  deepest hole -3.066,  1-sigma level  0.174
Q1    1   0.2558  0.3746  0.6716  11.00000  0.05    3.85
Q2    1   0.3581  0.5446  0.4508  11.00000  0.05    2.84
Q3    1   0.1390  0.5419  0.4335  11.00000  0.05    2.78
Q4    1   0.5584  0.9836  0.2598  11.00000  0.05    2.32
Q5    1   0.5257  1.0490  0.3819  11.00000  0.05    1.70
Q6    1   0.2563  0.6532  0.3627  11.00000  0.05    1.67
Q7    1   0.7879  1.0513  0.3596  11.00000  0.05    1.53
Q8    1   0.1585  0.5536  0.3869  11.00000  0.05    1.47
Q9    1   0.3870  1.1010  0.4954  11.00000  0.05    1.24
Q10   1   0.2889  1.0698  0.4430  11.00000  0.05    1.23
Q11   1   0.4043  0.9619  0.2408  11.00000  0.05    1.23
Q12   1   0.2597  0.5838  0.5168  11.00000  0.05    1.18
Q13   1   0.1966  0.5308  0.5115  11.00000  0.05    1.18
Q14   1   0.2986  0.4713  0.4258  11.00000  0.05    1.15
Q15   1   0.1392  0.4824  0.4212  11.00000  0.05    1.11
Q16   1   0.3390  1.0084  0.3309  11.00000  0.05    1.01
Q17   1   0.2380  0.2901  0.7511  11.00000  0.05    0.87
Q18   1   0.2075  0.6127  0.4540  11.00000  0.05    0.87
Q19   1   0.2931  0.5487  0.3747  11.00000  0.05    0.85
Q20   1   0.2354  0.4999  0.3676  11.00000  0.05    0.82
;

_shelx_res_checksum              17916

# ............... End of .RES file .............................................

_shelx_hkl_file                  
;
  -2   0   0 6998.27  341.71   0
   2   0   0 6851.76  340.90   0
  -3   0   0    8.96    4.85   0
   3   0   0   10.94    5.09   0
   4   0   0  924.42   48.30   0
   5   0   0   10.14    5.85   0
   6   0   0  476.85   30.17   0
   7   0   0    1.09    8.93   0
   8   0   0  233.57   29.37   0
   8   0   0  304.06   25.83   0
   9   0   0    2.99   14.48   0
   9   0   0   -7.01   15.94   0
   9   0   0   -1.84   10.77   0
  10   0   0  145.44   22.72   0
  10   0   0  116.09   26.66   0
  10   0   0  141.97   24.60   0
  11  -1   0    9.70   15.41   0
  11  -1   0   14.86   20.78   0
  10  -1   0  118.26   27.11   0
  10  -1   0  138.31   23.26   0
  10  -1   0  119.88   20.16   0
   9  -1   0   34.93   13.86   0
   9  -1   0   47.80   16.32   0
   9  -1   0   25.45   17.90   0
   8  -1   0  345.34   27.20   0
   8  -1   0  274.69   30.95   0
   7  -1   0  220.49   19.90   0
   7  -1   0  182.09   23.50   0
   6  -1   0  523.31   34.25   0
   6  -1   0  519.91   31.39   0
   5  -1   0  247.50   17.18   0
   4  -1   0  583.41   31.55   0
   3  -1   0  848.35   43.07   0
   2  -1   0   28.74    4.42   0
  -1  -1   0    1.99    0.98   0
  -1  -1   0    4.26    1.07   0
  -1  -1   0    4.74    1.13   0
  -1  -1   0    3.26    1.04   0
   1   1   0    7.69    1.23   0
   1   1   0    6.69    1.16   0
   1   1   0    5.48    1.11   0
   1   1   0    7.37    1.13   0
  -2  -1   0 2581.07  127.76   0
  -2  -1   0 2758.95  127.77   0
  -2  -1   0 2704.33  127.83   0
   2   1   0 2574.87  127.87   0
   2   1   0 2675.72  127.85   0
   2   1   0 2627.17  127.82   0
   2   1   0 2690.31  127.81   0
   3   1   0    6.48    1.59   0
   3   1   0    5.72    1.56   0
   3   1   0    4.92    1.47   0
   3   1   0    7.17    1.54   0
   4   1   0  583.96   29.10   0
   4   1   0  599.23   29.01   0
   4   1   0  636.38   29.11   0
   4   1   0  536.17   32.60   0
   4   1   0  590.34   29.17   0
   5   1   0    8.39    6.34   0
   5   1   0    9.94    2.39   0
   6   1   0  370.65   25.96   0
   7   1   0   32.86   11.69   0
   8   1   0  261.98   23.89   0
   8   1   0  358.91   28.34   0
   9   1   0  -10.59   14.08   0
   9   1   0   -3.14   15.43   0
   9   1   0   -3.64   10.09   0
  10   1   0  123.67   27.08   0
  10   1   0  144.68   23.22   0
  10   1   0  142.16   25.00   0
  11  -2   0   42.58   19.14   0
  11  -2   0   38.27   23.65   0
  11  -2   0   47.18   18.23   0
  10  -2   0   24.83   16.32   0
  10  -2   0   33.54   15.53   0
  10  -2   0   32.03   19.31   0
   9  -2   0   62.08   15.65   0
   9  -2   0   40.08   18.88   0
   8  -2   0   92.92   15.63   0
   8  -2   0   82.82   19.06   0
   7  -2   0   90.13   13.00   0
   7  -2   0   74.91   16.23   0
   6  -2   0   97.92   15.68   0
   6  -2   0  114.75   12.85   0
   5  -2   0   92.87   12.56   0
   5  -2   0   95.82   10.35   0
   4  -2   0  320.69   20.96   0
   4  -2   0  328.45   18.87   0
   3  -2   0   87.82    4.70   0
   3  -2   0   84.95    4.63   0
   3  -2   0   80.25    7.98   0
   3  -2   0   79.47    6.45   0
   2  -2   0  233.59   12.96   0
   2  -2   0  250.25   12.39   0
   2  -2   0  254.27   12.44   0
   2  -2   0  245.57   12.41   0
   2  -2   0  234.83   14.29   0
   2  -2   0  253.80   12.41   0
  -2   2   0  249.55   12.34   0
  -2   2   0  258.17   12.38   0
  -2   2   0  240.23   14.53   0
  -2   2   0  258.70   12.36   0
   1  -2   0   26.15    2.07   0
   1  -2   0   26.56    2.08   0
   1  -2   0   27.44    2.88   0
   1  -2   0   26.16    2.03   0
   1  -2   0   26.33    2.02   0
  -1   2   0   27.85    3.02   0
  -1   2   0   23.14    1.97   0
  -1   2   0   21.48    1.95   0
  -1   2   0   23.75    2.01   0
  -1  -2   0 1486.83   72.33   0
  -1  -2   0 1548.93   72.44   0
  -1  -2   0 1522.85   72.40   0
   1   2   0 1464.27   72.34   0
   1   2   0 1533.33   72.45   0
   1   2   0 1469.88   72.38   0
   1   2   0 1459.22   72.43   0
  -2  -2   0 3484.85  159.54   0
  -2  -2   0 3296.70  159.51   0
  -2  -2   0 3250.81  159.43   0
  -2  -2   0 3356.15  159.59   0
   2   2   0 3276.55  159.47   0
   2   2   0 3375.94  159.58   0
   2   2   0 3191.52  159.56   0
   2   2   0 3286.69  159.51   0
  -3  -2   0   19.81    2.43   0
  -3  -2   0   29.01    2.78   0
  -3  -2   0   28.38    2.72   0
  -3  -2   0   30.82    2.76   0
   3   2   0   32.11    3.27   0
   3   2   0   31.01    3.25   0
   3   2   0   31.19    3.06   0
   3   2   0   29.79    3.12   0
  -4  -2   0  241.12   12.08   0
   4   2   0  236.10   12.36   0
   4   2   0  233.79   16.75   0
   4   2   0  207.95   12.49   0
   4   2   0  229.65   12.58   0
   4   2   0  234.44   12.49   0
   5   2   0    3.35    2.17   0
   5   2   0   -0.15    2.41   0
   5   2   0    0.71    6.21   0
   5   2   0    4.70    2.70   0
   5   2   0    8.99    2.52   0
   6   2   0  148.70   10.36   0
   6   2   0  187.76   18.53   0
   6   2   0  173.27   10.46   0
   7   2   0  103.35   16.89   0
   7   2   0  109.72    8.34   0
   8   2   0  148.33   17.73   0
   8   2   0  184.07   24.09   0
   9   2   0   55.52   19.66   0
   9   2   0   27.92   11.10   0
  10   2   0  150.48   27.55   0
  10   2   0  122.62   27.70   0
  11  -3   0   58.86   19.81   0
  11  -3   0   58.93   22.58   0
  11  -3   0   28.82   17.14   0
  10  -3   0   33.40   16.19   0
  10  -3   0   14.71   15.13   0
  10  -3   0   29.32   19.38   0
   9  -3   0   87.43   21.08   0
   9  -3   0  106.86   17.26   0
   8  -3   0  139.10   17.97   0
   8  -3   0  140.51   22.08   0
   7  -3   0  166.41   21.69   0
   7  -3   0  231.68   18.17   0
   6  -3   0  102.70   14.97   0
   6  -3   0   87.81   11.40   0
   5  -3   0  299.62   18.63   0
   5  -3   0  301.52   21.48   0
   4  -3   0  272.26   14.19   0
   4  -3   0  286.22   14.19   0
   4  -3   0  292.26   14.10   0
   4  -3   0  255.19   18.32   0
   4  -3   0  274.99   16.07   0
   4  -3   0  276.81   14.11   0
   3  -3   0  139.00   10.45   0
   3  -3   0  132.73    7.57   0
   3  -3   0  138.40    7.65   0
   3  -3   0  131.28    8.45   0
   3  -3   0  141.57    7.57   0
   3  -3   0  146.22    7.56   0
  -3   3   0  139.45    7.39   0
  -3   3   0  129.50   10.77   0
  -3   3   0  144.24    7.40   0
  -3   3   0  142.89    7.48   0
   2  -3   0  423.13   21.55   0
   2  -3   0  442.90   23.21   0
   2  -3   0  421.73   21.44   0
   2  -3   0  437.29   21.52   0
   2  -3   0  428.86   21.53   0
  -2   3   0  433.68   21.46   0
  -2   3   0  435.53   21.51   0
  -2   3   0  414.38   21.43   0
  -2   3   0  449.96   21.54   0
  -2   3   0  441.61   23.62   0
   1  -3   0  248.91   13.22   0
   1  -3   0  252.08   13.13   0
   1  -3   0  253.15   13.19   0
   1  -3   0  250.33   13.27   0
   1  -3   0  269.36   14.11   0
  -1   3   0  273.14   13.30   0
  -1   3   0  281.48   14.39   0
  -1   3   0  252.58   13.16   0
  -1   3   0  239.10   13.20   0
  -1   3   0  255.62   13.16   0
   0  -3   0   25.50    2.52   0
   0  -3   0   24.17    2.49   0
   0  -3   0   23.53    2.37   0
   0  -3   0   24.59    2.50   0
   0   3   0   24.10    2.44   0
   0   3   0   24.50    2.54   0
   0   3   0   23.71    2.35   0
   0   3   0   23.72    2.54   0
   0   3   0   23.47    3.69   0
  -1  -3   0  359.80   18.97   0
  -1  -3   0  375.39   18.93   0
  -1  -3   0  392.30   19.10   0
   1   3   0  377.00   18.98   0
   1   3   0  370.50   18.99   0
   1   3   0  370.42   19.09   0
   1   3   0  389.45   19.15   0
  -2  -3   0  794.53   40.22   0
  -2  -3   0  843.21   40.39   0
  -2  -3   0  826.54   40.35   0
  -2  -3   0  848.60   40.49   0
   2   3   0  826.55   40.44   0
   2   3   0  805.02   40.28   0
   2   3   0  793.26   40.41   0
   2   3   0  824.81   40.35   0
  -3  -3   0  959.06   46.51   0
  -3  -3   0  940.31   46.42   0
  -3  -3   0  946.63   46.55   0
  -3  -3   0  949.59   46.60   0
   3   3   0  951.55   46.64   0
   3   3   0  975.95   46.57   0
   3   3   0  945.94   46.55   0
   3   3   0  913.74   46.63   0
  -4  -3   0  406.59   20.87   0
  -4  -3   0  420.08   20.85   0
  -4  -3   0  424.25   20.90   0
  -4  -3   0  365.32   20.80   0
   4   3   0  412.12   25.49   0
   4   3   0  383.95   21.24   0
   4   3   0  414.03   21.10   0
   4   3   0  436.10   21.29   0
   4   3   0  409.85   21.32   0
  -5  -3   0  191.21   10.61   0
   5   3   0  192.63   11.07   0
   5   3   0  198.20   11.49   0
   5   3   0  199.95   11.63   0
   5   3   0  181.80   17.50   0
   5   3   0  197.45   11.35   0
   6   3   0  133.08    9.43   0
   6   3   0   96.72    9.20   0
   6   3   0  118.11    8.43   0
   6   3   0  146.38   18.11   0
   6   3   0  136.52    8.95   0
   7   3   0   82.46    8.06   0
   7   3   0   77.63   15.96   0
   7   3   0   64.41   10.88   0
   7   3   0   82.49    7.70   0
   7   3   0   65.92    6.37   0
   8   3   0   82.99   17.67   0
   8   3   0   56.04    6.45   0
   8   3   0   60.72    7.26   0
   8   3   0   59.13   11.17   0
   9   3   0  100.95   23.06   0
  10   3   0  107.92   25.84   0
  11  -4   0   81.69   24.00   0
  11  -4   0   88.95   19.96   0
  11  -4   0   84.05   21.29   0
  10  -4   0   -0.46   15.43   0
  10  -4   0    1.08   12.95   0
  10  -4   0   -1.17   14.27   0
   9  -4   0  183.93   20.74   0
   9  -4   0  164.96   27.34   0
   8  -4   0   32.34   14.59   0
   8  -4   0   31.85   11.25   0
   7  -4   0  312.92   21.08   0
   7  -4   0  256.71   25.04   0
   6  -4   0  233.38   15.83   0
   6  -4   0  197.41   11.92   0
   6  -4   0  196.20   19.16   0
   5  -4   0  765.85   36.75   0
   5  -4   0  680.09   38.58   0
   5  -4   0  756.52   36.79   0
   5  -4   0  760.85   36.59   0
   5  -4   0  775.38   36.58   0
   5  -4   0  714.60   41.84   0
   4  -4   0   12.21    2.59   0
   4  -4   0   12.32    2.49   0
   4  -4   0    5.08    2.47   0
   4  -4   0   16.56    3.51   0
   4  -4   0   12.67    5.18   0
   4  -4   0    7.79    2.45   0
  -4   4   0   13.04    2.06   0
  -4   4   0   13.93    5.39   0
  -4   4   0    6.03    1.94   0
  -4   4   0   11.90    2.23   0
   3  -4   0 1208.44   60.43   0
   3  -4   0 1256.46   60.43   0
   3  -4   0 1249.94   60.37   0
   3  -4   0 1255.52   60.51   0
   3  -4   0 1134.61   60.37   0
   3  -4   0 1248.20   62.88   0
  -3   4   0 1250.72   60.34   0
  -3   4   0 1283.59   60.38   0
  -3   4   0 1296.92   60.40   0
  -3   4   0 1209.97   63.50   0
  -3   4   0 1256.77   60.35   0
   2  -4   0  351.84   18.47   0
   2  -4   0  384.21   20.06   0
   2  -4   0  348.97   18.58   0
   2  -4   0  362.15   18.58   0
   2  -4   0  369.06   18.68   0
  -2   4   0  378.47   18.65   0
  -2   4   0  372.19   20.63   0
  -2   4   0  359.17   18.51   0
  -2   4   0  356.69   18.50   0
   1  -4   0 1203.19   58.86   0
   1  -4   0 1188.04   58.75   0
   1  -4   0 1135.08   58.62   0
   1  -4   0 1167.66   58.78   0
   1  -4   0 1267.07   59.89   0
  -1   4   0 1274.49   60.12   0
  -1   4   0 1237.36   58.88   0
  -1   4   0 1167.42   58.67   0
  -1   4   0 1212.30   58.83   0
  -1   4   0 1190.52   58.72   0
   0  -4   0  569.86   28.21   0
   0  -4   0  515.84   28.12   0
   0  -4   0  572.16   28.14   0
   0  -4   0  571.30   28.10   0
   0  -4   0  553.54   27.96   0
   0   4   0  557.96   28.04   0
   0   4   0  562.01   28.18   0
   0   4   0  579.89   28.20   0
   0   4   0  561.28   29.37   0
   0   4   0  575.90   28.04   0
  -1  -4   0  644.56   32.12   0
  -1  -4   0  657.24   32.30   0
  -1  -4   0  643.04   32.23   0
   1   4   0  642.42   32.32   0
   1   4   0  649.73   32.21   0
   1   4   0  639.56   32.16   0
   1   4   0  649.23   32.33   0
  -2  -4   0  173.75    9.86   0
  -2  -4   0  173.57    9.69   0
  -2  -4   0  178.99    9.99   0
  -2  -4   0  180.94    9.95   0
   2   4   0  172.87   10.07   0
   2   4   0  168.67    9.82   0
   2   4   0  161.53    9.99   0
   2   4   0  172.41    9.84   0
  -3  -4   0  616.01   30.87   0
  -3  -4   0  618.58   30.99   0
  -3  -4   0  656.61   31.21   0
  -3  -4   0  630.92   31.05   0
   3   4   0  634.48   31.06   0
   3   4   0  625.15   31.17   0
   3   4   0  603.35   31.18   0
   3   4   0  534.39   33.84   0
   3   4   0  619.92   31.01   0
  -4  -4   0  215.48   12.32   0
  -4  -4   0  216.75   12.25   0
  -4  -4   0  218.29   12.21   0
   4   4   0  230.40   17.58   0
   4   4   0  217.57   12.42   0
   4   4   0  206.67   12.77   0
   4   4   0  221.25   12.84   0
   4   4   0  203.67   12.74   0
  -5  -4   0  179.91   10.66   0
   5   4   0  174.59   11.01   0
   5   4   0  165.27   17.42   0
   5   4   0  203.13   11.62   0
   5   4   0  196.89   11.62   0
   5   4   0  183.72   11.64   0
  -6  -4   0   95.62    7.33   0
   6   4   0   77.42    8.85   0
   6   4   0  117.89   11.36   0
   6   4   0   92.72    8.58   0
   6   4   0   87.23    8.00   0
   6   4   0  146.53   18.49   0
   6   4   0  108.10    9.31   0
   7   4   0  149.15   10.90   0
   7   4   0  147.01   10.93   0
   7   4   0  118.66    9.39   0
   7   4   0  109.62   10.28   0
   7   4   0  173.48   22.82   0
   7   4   0  129.61   13.87   0
   8   4   0   26.13    5.65   0
   8   4   0   16.95    6.13   0
   8   4   0   27.84   16.59   0
   8   4   0   21.51    7.99   0
   9   4   0  131.14   25.20   0
  11  -5   0   81.63   24.72   0
  11  -5   0   84.31   23.28   0
  11  -5   0  102.63   20.64   0
  10  -5   0  -14.82   11.54   0
  10  -5   0  -25.96   15.31   0
  10  -5   0  -25.76   15.59   0
   9  -5   0  222.40   27.66   0
   9  -5   0  205.06   20.66   0
   8  -5   0   -7.17    7.89   0
   7  -5   0  330.92   17.98   0
   7  -5   0  312.44   26.56   0
   7  -5   0  299.64   21.53   0
   7  -5   0  366.04   17.92   0
   6  -5   0  103.90    7.31   0
   6  -5   0   94.76   13.69   0
   6  -5   0   74.64    9.69   0
   6  -5   0   82.43    6.55   0
   6  -5   0   79.36    6.58   0
   6  -5   0   84.30    7.15   0
   5  -5   0  347.60   18.12   0
   5  -5   0  362.28   17.95   0
   5  -5   0  351.62   17.87   0
   5  -5   0  357.02   18.14   0
   5  -5   0  338.53   22.90   0
   5  -5   0  319.56   19.19   0
  -5   5   0  314.41   17.42   0
   4  -5   0   68.92    6.34   0
   4  -5   0   82.86    6.31   0
   4  -5   0   86.07    6.45   0
   4  -5   0   74.36    6.13   0
   4  -5   0   77.11    6.20   0
   4  -5   0  105.18    9.89   0
  -4   5   0   83.95    5.84   0
  -4   5   0   73.77    5.68   0
  -4   5   0  105.23   10.33   0
  -4   5   0   84.26    6.04   0
  -4   5   0   79.43    5.66   0
   3  -5   0  834.09   40.98   0
   3  -5   0  838.65   40.87   0
   3  -5   0  809.47   40.87   0
   3  -5   0  833.52   43.03   0
   3  -5   0  797.73   40.72   0
  -3   5   0  824.10   44.05   0
  -3   5   0  833.44   40.84   0
  -3   5   0  829.50   40.82   0
  -3   5   0  808.45   40.74   0
  -3   5   0  837.26   40.77   0
   2  -5   0  141.70    8.70   0
   2  -5   0  149.83    9.08   0
   2  -5   0  161.50   10.44   0
   2  -5   0  154.77    8.95   0
   2  -5   0  151.65    8.97   0
  -2   5   0  153.33    8.98   0
  -2   5   0  150.54    8.77   0
  -2   5   0  144.89   10.90   0
  -2   5   0  157.82    8.86   0
   1  -5   0  416.66   22.10   0
   1  -5   0  399.05   20.82   0
   1  -5   0  390.49   20.72   0
   1  -5   0  404.67   20.73   0
   1  -5   0  379.97   20.51   0
  -1   5   0  409.59   20.83   0
  -1   5   0  404.47   20.66   0
  -1   5   0  405.49   20.84   0
  -1   5   0  398.47   20.65   0
  -1   5   0  404.48   22.22   0
   0  -5   0  159.81    9.65   0
   0  -5   0  164.64    9.69   0
   0  -5   0  164.09    9.63   0
   0  -5   0  163.53    9.61   0
   0  -5   0  161.09    9.36   0
   0   5   0  171.73    9.84   0
   0   5   0  165.70    9.52   0
   0   5   0  166.60    9.76   0
   0   5   0  161.13   11.13   0
   0   5   0  168.27    9.54   0
  -1  -5   0  709.65   34.81   0
  -1  -5   0  687.76   34.70   0
  -1  -5   0  690.22   34.84   0
  -1  -5   0  675.65   34.52   0
   1   5   0  691.67   34.84   0
   1   5   0  708.08   34.87   0
   1   5   0  685.45   34.63   0
   1   5   0  681.63   34.65   0
  -2  -5   0   45.33    4.40   0
  -2  -5   0   45.48    4.59   0
  -2  -5   0   47.95    4.79   0
  -2  -5   0   50.84    4.86   0
   2   5   0   46.45    5.09   0
   2   5   0   51.85    5.03   0
   2   5   0   46.46    4.58   0
   2   5   0   47.33    4.66   0
  -3  -5   0  504.09   25.35   0
  -3  -5   0  515.21   25.59   0
  -3  -5   0  497.82   25.48   0
  -3  -5   0  500.51   25.67   0
   3   5   0  482.54   25.68   0
   3   5   0  444.01   28.71   0
   3   5   0  499.09   25.55   0
   3   5   0  496.93   25.74   0
   3   5   0  492.35   25.47   0
  -4  -5   0   19.45    3.56   0
  -4  -5   0   15.69    3.33   0
  -4  -5   0   20.98    3.82   0
   4   5   0   19.33    3.68   0
   4   5   0    6.02    4.13   0
   4   5   0   14.59    3.97   0
   4   5   0    3.60    3.88   0
   4   5   0   15.76    7.19   0
  -5  -5   0  319.94   19.04   0
  -5  -5   0  358.67   19.43   0
   5   5   0  373.05   26.59   0
   5   5   0  358.84   19.52   0
   5   5   0  389.78   20.25   0
   5   5   0  393.19   20.29   0
   5   5   0  310.22   20.21   0
   5   5   0  398.77   20.17   0
   6   5   0   17.70    4.22   0
   6   5   0   13.08   11.53   0
   6   5   0   -5.34    4.92   0
   6   5   0   17.90    5.42   0
   6   5   0   19.45    5.22   0
   7   5   0  113.25   18.99   0
   7   5   0   98.46   11.39   0
   7   5   0   86.99    8.72   0
   7   5   0   92.62   10.04   0
   7   5   0   97.33   10.08   0
   8   5   0   18.01    6.29   0
   8   5   0   20.36   16.93   0
   8   5   0   13.39    5.99   0
   9   5   0   74.73   21.56   0
   9   5   0   26.99    6.93   0
  11  -6   0   57.81   20.96   0
  11  -6   0   74.13   23.06   0
  10  -6   0  -16.21   15.13   0
  10  -6   0    8.37   11.80   0
  10  -6   0  -13.50   15.79   0
   9  -6   0  195.91   19.21   0
   9  -6   0  187.90   26.01   0
   8  -6   0    5.37    4.96   0
   8  -6   0   -1.52    4.93   0
   8  -6   0  -10.53   10.91   0
   8  -6   0    5.48    7.46   0
   7  -6   0  261.83   15.43   0
   7  -6   0  267.69   23.44   0
   7  -6   0  302.01   15.41   0
   7  -6   0  249.62   14.44   0
   7  -6   0  249.83   14.43   0
   7  -6   0  224.94   17.76   0
   6  -6   0    2.99    3.42   0
   6  -6   0    5.98    4.18   0
   6  -6   0    7.36    3.51   0
   6  -6   0   14.01    7.91   0
   6  -6   0    7.02    3.84   0
   6  -6   0   13.38    4.99   0
  -6   6   0    4.87    2.56   0
  -6   6   0    5.92    2.50   0
   5  -6   0  537.08   27.16   0
   5  -6   0  567.03   31.90   0
   5  -6   0  563.32   27.30   0
   5  -6   0  571.03   27.54   0
   5  -6   0  456.36   27.39   0
   5  -6   0  528.82   27.39   0
  -5   6   0  504.67   26.85   0
  -5   6   0  549.59   26.97   0
  -5   6   0  548.39   26.87   0
  -5   6   0  496.15   32.42   0
   4  -6   0   55.39    5.31   0
   4  -6   0   64.70    8.89   0
   4  -6   0   59.42    5.32   0
   4  -6   0   70.68    5.83   0
   4  -6   0   56.62    5.48   0
  -4   6   0   61.29    9.37   0
  -4   6   0   61.77    5.32   0
  -4   6   0   43.28    4.97   0
  -4   6   0   43.94    5.04   0
  -4   6   0   64.47    5.48   0
   3  -6   0  287.34   15.76   0
   3  -6   0  267.54   15.75   0
   3  -6   0  292.52   15.94   0
   3  -6   0  296.53   17.72   0
   3  -6   0  277.45   15.54   0
  -3   6   0  302.22   15.77   0
  -3   6   0  290.63   15.66   0
  -3   6   0  282.33   15.51   0
  -3   6   0  298.09   19.11   0
  -3   6   0  292.75   15.75   0
   2  -6   0   45.47    4.82   0
   2  -6   0   46.98    4.40   0
   2  -6   0   49.44    6.25   0
   2  -6   0   43.23    4.49   0
   2  -6   0   45.72    4.62   0
  -2   6   0   38.55    4.12   0
  -2   6   0   43.21    4.41   0
  -2   6   0   43.82    4.44   0
  -2   6   0   41.54    4.57   0
  -2   6   0   45.26    6.67   0
   1  -6   0  678.93   33.96   0
   1  -6   0  648.43   33.72   0
   1  -6   0  712.94   35.77   0
   1  -6   0  669.44   34.01   0
   1  -6   0  692.21   34.18   0
  -1   6   0  621.58   33.87   0
  -1   6   0  667.39   33.86   0
  -1   6   0  688.38   34.10   0
  -1   6   0  677.16   33.88   0
  -1   6   0  687.00   34.09   0
  -1   6   0  654.91   35.63   0
   0  -6   0   51.94    4.60   0
   0  -6   0   48.59    4.93   0
   0  -6   0   51.40    4.98   0
   0  -6   0   49.66    4.85   0
   0  -6   0   44.60    4.86   0
   0   6   0   51.40    5.05   0
   0   6   0   41.16    4.49   0
   0   6   0   49.00    4.98   0
   0   6   0   44.09    4.55   0
   0   6   0   44.74    6.58   0
  -1  -6   0  978.12   49.10   0
  -1  -6   0  988.25   49.18   0
  -1  -6   0  989.06   48.94   0
  -1  -6   0 1001.02   49.30   0
   1   6   0  981.11   49.01   0
   1   6   0  968.93   49.24   0
   1   6   0  993.24   49.07   0
   1   6   0  986.06   49.24   0
  -2  -6   0   78.41    5.95   0
  -2  -6   0   82.17    6.37   0
  -2  -6   0   73.02    6.28   0
   2   6   0   70.48    8.96   0
   2   6   0   68.27    6.02   0
   2   6   0   61.30    6.23   0
   2   6   0   68.46    6.75   0
   2   6   0   71.04    6.52   0
  -3  -6   0  509.27   25.97   0
  -3  -6   0  508.15   26.35   0
  -3  -6   0  518.05   26.26   0
   3   6   0  491.97   26.16   0
   3   6   0  504.44   26.43   0
   3   6   0  506.49   26.10   0
   3   6   0  455.72   29.66   0
   3   6   0  495.90   26.37   0
  -4  -6   0   11.53    3.89   0
  -4  -6   0   10.91    3.54   0
   4   6   0   -2.10    3.90   0
   4   6   0    8.95    3.45   0
   4   6   0    8.73    3.96   0
   4   6   0    1.81    4.12   0
   4   6   0   12.29    7.62   0
  -5  -6   0  315.69   19.60   0
  -5  -6   0  366.62   20.10   0
   5   6   0  391.88   28.10   0
   5   6   0  357.80   20.08   0
   5   6   0  389.12   20.84   0
   5   6   0  379.80   20.91   0
   5   6   0  356.22   20.90   0
   6   6   0   -8.59    3.70   0
   6   6   0   -5.49    4.54   0
   6   6   0    2.10   10.75   0
   7   6   0  246.92   16.02   0
   7   6   0  227.74   16.37   0
   7   6   0  203.96   15.88   0
   7   6   0  279.95   28.90   0
   8   6   0  -14.70    5.64   0
   8   6   0    4.45   16.45   0
   8   6   0    3.04    4.65   0
   9   6   0   56.47    8.83   0
   9   6   0  112.36   25.63   0
  11  -7   0   69.67   22.95   0
  11  -7   0   49.40   21.72   0
  10  -7   0   -2.85   11.09   0
  10  -7   0    3.53   16.28   0
  10  -7   0  -10.21   16.11   0
   9  -7   0  168.08   12.26   0
   9  -7   0  159.46   24.20   0
   9  -7   0  149.16   12.45   0
   9  -7   0  139.52   16.10   0
   8  -7   0    4.39    4.43   0
   8  -7   0    4.51    5.81   0
   8  -7   0    7.93    7.21   0
   8  -7   0    4.27    5.54   0
   8  -7   0    5.53    3.88   0
   8  -7   0   28.39   12.73   0
   7  -7   0  249.95   14.65   0
   7  -7   0  259.33   14.44   0
   7  -7   0  247.58   13.74   0
   7  -7   0  185.75   15.30   0
   7  -7   0  243.37   13.55   0
  -7   7   0  185.48   12.34   0
   6  -7   0   31.00    4.56   0
   6  -7   0   29.82    5.11   0
   6  -7   0   42.00    9.78   0
   6  -7   0   28.73    5.03   0
   6  -7   0   28.98    5.23   0
   6  -7   0   28.68    4.77   0
  -6   7   0   18.42    3.62   0
  -6   7   0   23.43    3.39   0
  -6   7   0   27.46    4.02   0
  -6   7   0   23.52    8.20   0
   5  -7   0  395.92   20.49   0
   5  -7   0  373.57   20.78   0
   5  -7   0  387.81   20.60   0
   5  -7   0  389.85   24.67   0
   5  -7   0  394.07   20.92   0
  -5   7   0  335.71   25.48   0
  -5   7   0  384.62   20.28   0
  -5   7   0  388.01   20.25   0
   4  -7   0   -1.86    2.71   0
   4  -7   0    9.25    4.94   0
   4  -7   0    2.57    3.20   0
   4  -7   0    5.15    3.32   0
   4  -7   0   -0.41    3.15   0
  -4   7   0   -2.67    2.75   0
  -4   7   0   -2.46    2.51   0
  -4   7   0   -5.47    2.82   0
  -4   7   0    3.77    5.55   0
  -4   7   0    0.64    2.54   0
   3  -7   0  614.65   32.12   0
   3  -7   0  589.48   29.97   0
   3  -7   0  559.51   29.67   0
   3  -7   0  568.44   29.93   0
   3  -7   0  581.58   30.10   0
  -3   7   0  597.03   29.87   0
  -3   7   0  572.40   33.25   0
  -3   7   0  563.03   29.69   0
  -3   7   0  589.13   29.94   0
   2  -7   0  179.69   11.24   0
   2  -7   0  179.71   11.27   0
   2  -7   0  203.73   13.20   0
   2  -7   0  167.43   11.16   0
   2  -7   0  182.42   10.87   0
  -2   7   0  173.93   11.24   0
  -2   7   0  172.24   11.07   0
  -2   7   0  186.07   13.59   0
  -2   7   0  187.70   10.99   0
  -2   7   0  185.47   11.22   0
   1  -7   0  963.06   49.96   0
   1  -7   0 1038.06   50.49   0
   1  -7   0 1019.92   50.26   0
   1  -7   0  998.49   50.29   0
   1  -7   0 1039.60   52.34   0
  -1   7   0 1052.68   50.45   0
  -1   7   0  956.24   52.09   0
  -1   7   0  954.75   50.33   0
  -1   7   0 1006.92   50.17   0
  -1   7   0 1003.27   50.15   0
  -1   7   0 1047.95   50.43   0
   0  -7   0  266.65   15.65   0
   0  -7   0  286.53   15.62   0
   0  -7   0  286.48   15.28   0
   0  -7   0  277.46   15.60   0
   0  -7   0  272.35   15.69   0
   0   7   0  277.48   15.37   0
   0   7   0  285.58   15.74   0
   0   7   0  296.87   15.60   0
   0   7   0  279.11   15.80   0
   0   7   0  255.00   17.50   0
   0   7   0  251.94   16.44   0
  -1  -7   0  943.42   47.02   0
  -1  -7   0  933.27   47.10   0
  -1  -7   0  963.58   46.99   0
  -1  -7   0  922.28   46.66   0
   1   7   0  834.43   48.55   0
   1   7   0  951.03   47.13   0
   1   7   0  938.43   46.83   0
   1   7   0  953.38   46.87   0
   1   7   0  964.06   47.15   0
  -2  -7   0   77.50    7.26   0
  -2  -7   0   92.89    7.63   0
  -2  -7   0  104.43    7.30   0
   2   7   0   84.69    7.74   0
   2   7   0   88.50    7.79   0
   2   7   0   90.39    8.09   0
   2   7   0   87.69   10.56   0
   2   7   0   94.24    7.32   0
  -3  -7   0  827.48   41.61   0
  -3  -7   0  837.16   41.83   0
   3   7   0  840.66   41.65   0
   3   7   0  765.17   45.41   0
   3   7   0  830.15   41.87   0
   3   7   0  816.15   41.82   0
   3   7   0  785.82   41.37   0
  -4  -7   0   13.38    4.23   0
  -4  -7   0    9.75    3.82   0
   4   7   0    1.89    4.60   0
   4   7   0   20.56    9.09   0
   4   7   0    8.73    4.33   0
   4   7   0    2.24    4.57   0
   4   7   0    9.00    3.71   0
  -5  -7   0  258.24   15.62   0
  -5  -7   0  217.58   14.88   0
   5   7   0  248.65   16.22   0
   5   7   0  245.95   15.42   0
   5   7   0  277.40   24.32   0
   5   7   0  270.43   16.59   0
   5   7   0  270.29   16.77   0
   6   7   0   -9.68    4.77   0
   6   7   0   -6.99   11.87   0
   6   7   0  -21.09    5.55   0
   7   7   0  121.59   12.83   0
   7   7   0  118.06   12.89   0
   7   7   0  120.38   14.75   0
   7   7   0  182.33   25.91   0
   8   7   0  -23.79   16.32   0
   8   7   0   -8.90    5.99   0
  11  -8   0   50.15   22.74   0
  11  -8   0   30.76   20.97   0
  10  -8   0   52.35   19.15   0
  10  -8   0   17.40   19.46   0
   9  -8   0  116.06   11.72   0
   9  -8   0  170.59   24.51   0
   9  -8   0   99.13   13.72   0
   9  -8   0  108.68   10.88   0
   8  -8   0  198.26   22.29   0
   8  -8   0  152.98   12.44   0
   8  -8   0  161.01   12.51   0
   8  -8   0  137.00   10.60   0
   8  -8   0  135.96   12.91   0
   8  -8   0  145.94   11.38   0
   7  -8   0  192.69   13.44   0
   7  -8   0  253.32   22.25   0
   7  -8   0  212.52   14.55   0
   7  -8   0  195.85   13.69   0
   7  -8   0  227.84   14.52   0
   6  -8   0  224.53   13.98   0
   6  -8   0  233.64   14.35   0
   6  -8   0  225.85   13.66   0
   6  -8   0  254.38   19.83   0
   6  -8   0  239.37   14.28   0
  -6   8   0  205.10   13.14   0
  -6   8   0  190.28   19.77   0
  -6   8   0  206.61   12.85   0
   5  -8   0  360.32   20.23   0
   5  -8   0  364.55   20.55   0
   5  -8   0  394.73   24.43   0
   5  -8   0  377.50   20.51   0
   5  -8   0  366.40   20.11   0
  -5   8   0  366.21   19.98   0
  -5   8   0  363.74   19.88   0
  -5   8   0  322.13   25.23   0
   4  -8   0  208.06   13.29   0
   4  -8   0  213.14   13.17   0
   4  -8   0  204.55   13.23   0
   4  -8   0  209.16   12.88   0
   4  -8   0  228.51   16.09   0
  -4   8   0  218.68   13.14   0
  -4   8   0  218.74   13.06   0
  -4   8   0  208.18   13.75   0
  -4   8   0  202.99   12.62   0
  -4   8   0  225.03   17.96   0
   3  -8   0  318.67   18.89   0
   3  -8   0  287.59   16.60   0
   3  -8   0  279.56   16.36   0
   3  -8   0  299.80   16.51   0
   3  -8   0  280.36   16.00   0
  -3   8   0  289.63   16.31   0
  -3   8   0  233.72   15.88   0
  -3   8   0  296.09   20.02   0
  -3   8   0  287.17   16.30   0
  -3   8   0  286.32   16.07   0
   2  -8   0  133.49   11.07   0
   2  -8   0  112.88    8.92   0
   2  -8   0  119.00    9.12   0
   2  -8   0  111.80    8.32   0
   2  -8   0  110.23    8.61   0
  -2   8   0  118.58    7.71   0
  -2   8   0  123.69    8.52   0
  -2   8   0  124.29   11.39   0
  -2   8   0  119.92    9.09   0
  -2   8   0  125.22    8.86   0
  -2   8   0  108.49    8.79   0
   1  -8   0   69.22    6.78   0
   1  -8   0   66.61    6.53   0
   1  -8   0   66.27    6.07   0
   1  -8   0   62.23    6.52   0
   1  -8   0   58.55    7.33   0
  -1   8   0   67.13    6.55   0
  -1   8   0   63.12    6.54   0
  -1   8   0   60.36    8.26   0
  -1   8   0   60.31    6.68   0
  -1   8   0   72.40    6.26   0
  -1   8   0   63.24    6.38   0
   0  -8   0  187.48   11.61   0
   0  -8   0  181.26   11.57   0
   0  -8   0  181.44   10.98   0
   0  -8   0  179.53   11.39   0
   0  -8   0  174.08   11.47   0
   0   8   0  174.23   11.64   0
   0   8   0  177.70   11.13   0
   0   8   0  186.17   11.50   0
   0   8   0  157.13   13.46   0
   0   8   0  180.18   11.57   0
   0   8   0  170.21   12.63   0
  -1  -8   0  381.90   20.64   0
  -1  -8   0  397.12   21.02   0
  -1  -8   0  383.19   21.10   0
  -1  -8   0  406.37   21.13   0
   1   8   0  398.39   21.18   0
   1   8   0  313.42   23.06   0
   1   8   0  380.06   20.94   0
   1   8   0  357.93   23.03   0
   1   8   0  397.41   21.31   0
   1   8   0  387.64   20.75   0
  -2  -8   0  148.81   10.49   0
   2   8   0  137.59   10.89   0
   2   8   0  140.17   13.65   0
   2   8   0  137.93   10.60   0
   2   8   0  148.06   10.61   0
   2   8   0  149.19   10.06   0
  -3  -8   0  539.26   29.26   0
  -3  -8   0  576.70   29.29   0
   3   8   0  523.20   28.80   0
   3   8   0  548.67   29.40   0
   3   8   0  530.25   29.22   0
   3   8   0  514.29   33.21   0
   3   8   0  572.25   29.32   0
  -4  -8   0   68.76    7.49   0
  -4  -8   0   69.76    7.29   0
   4   8   0   60.39    7.90   0
   4   8   0   48.95    6.44   0
   4   8   0   46.69    7.34   0
   4   8   0   67.14   13.00   0
   4   8   0   58.55    7.23   0
  -5  -8   0  248.38   15.79   0
   5   8   0  239.49   17.14   0
   5   8   0  259.47   17.00   0
   5   8   0  223.75   15.36   0
   5   8   0  257.22   24.85   0
   5   8   0  245.80   16.41   0
   6   8   0   45.51    8.24   0
   6   8   0   40.60    8.42   0
   6   8   0   54.68    8.11   0
   6   8   0   65.66   16.93   0
   7   8   0   75.27   10.22   0
   7   8   0  140.44   23.05   0
   7   8   0   62.77   10.01   0
   8   8   0   14.96   18.74   0
   8   8   0    4.79    7.45   0
   8   8   0    6.29    7.64   0
  11  -9   0   -4.08   19.59   0
  11  -9   0    8.62   20.38   0
  10  -9   0   77.46    9.70   0
  10  -9   0   36.77   23.07   0
  10  -9   0  109.38   23.04   0
  10  -9   0   98.42   11.33   0
   9  -9   0   61.28   17.29   0
   9  -9   0   28.23    8.50   0
   9  -9   0   29.71    6.92   0
   9  -9   0   44.07    8.50   0
   8  -9   0  153.95   12.81   0
   8  -9   0  121.52   12.66   0
   8  -9   0  156.71   21.67   0
   7  -9   0   94.66   15.19   0
   7  -9   0   88.80    8.90   0
   7  -9   0   61.20    7.39   0
   7  -9   0   68.01    8.05   0
   7  -9   0   77.24    8.59   0
  -7   9   0   46.44    6.48   0
  -7   9   0   61.82    7.21   0
   6  -9   0  166.41   11.71   0
   6  -9   0  164.44   12.32   0
   6  -9   0  185.77   12.79   0
   6  -9   0  158.88   12.50   0
   6  -9   0  200.97   18.21   0
  -6   9   0  141.33   10.87   0
  -6   9   0  156.84   11.38   0
   5  -9   0  210.73   13.46   0
   5  -9   0  236.84   17.58   0
   5  -9   0  181.18   13.58   0
   5  -9   0  176.83   12.81   0
   5  -9   0  209.66   13.65   0
  -5   9   0  193.46   12.76   0
  -5   9   0  184.96   18.57   0
  -5   9   0  185.01   12.90   0
   4  -9   0  301.83   17.52   0
   4  -9   0  328.37   20.77   0
   4  -9   0  308.81   17.88   0
   4  -9   0  297.33   17.18   0
   4  -9   0  281.59   17.41   0
  -4   9   0  298.63   17.36   0
  -4   9   0  273.64   22.14   0
  -4   9   0  298.52   17.42   0
   3  -9   0  469.08   25.80   0
   3  -9   0  455.87   26.06   0
   3  -9   0  492.82   26.51   0
   3  -9   0  537.18   29.02   0
   3  -9   0  502.17   26.32   0
  -3   9   0  480.51   26.14   0
  -3   9   0  462.06   29.85   0
  -3   9   0  503.61   26.37   0
  -3   9   0  484.91   26.24   0
   2  -9   0  313.81   17.82   0
   2  -9   0  287.64   16.96   0
   2  -9   0  330.05   20.28   0
   2  -9   0  288.83   17.38   0
   2  -9   0  318.58   17.62   0
  -2   9   0  299.32   17.37   0
  -2   9   0  279.72   16.56   0
  -2   9   0  287.40   16.98   0
  -2   9   0  314.65   17.76   0
  -2   9   0  282.86   20.18   0
  -2   9   0  318.03   17.54   0
   1  -9   0  425.74   22.68   0
   1  -9   0  415.58   22.24   0
   1  -9   0  378.99   23.49   0
   1  -9   0  430.20   22.88   0
   1  -9   0  420.10   22.65   0
  -1   9   0  421.58   22.40   0
  -1   9   0  371.36   24.71   0
  -1   9   0  395.25   22.93   0
  -1   9   0  422.30   22.60   0
  -1   9   0  424.84   22.90   0
  -1   9   0  424.31   22.67   0
   0  -9   0  514.33   27.55   0
   0  -9   0  522.86   27.33   0
   0  -9   0  525.62   27.43   0
   0  -9   0  504.76   27.32   0
   0   9   0  500.46   28.65   0
   0   9   0  515.56   27.06   0
   0   9   0  536.85   27.68   0
   0   9   0  424.63   29.29   0
   0   9   0  521.87   27.31   0
   0   9   0  522.05   27.40   0
  -1  -9   0  176.86   11.64   0
  -1  -9   0  160.34   11.52   0
  -1  -9   0  173.88   11.77   0
   1   9   0  162.81   14.15   0
   1   9   0  164.21   11.68   0
   1   9   0  151.40   12.00   0
   1   9   0  165.87   11.75   0
   1   9   0  161.53   11.12   0
  -2  -9   0  230.53   16.10   0
  -2  -9   0  296.61   16.82   0
   2   9   0  278.42   16.80   0
   2   9   0  267.72   16.75   0
   2   9   0  272.07   16.16   0
   2   9   0  289.84   17.19   0
   2   9   0  260.60   20.15   0
  -3  -9   0  201.38   14.08   0
  -3  -9   0  229.81   14.46   0
   3   9   0  201.54   14.42   0
   3   9   0  225.55   19.82   0
   3   9   0  200.49   13.78   0
   3   9   0  213.23   15.00   0
   3   9   0  224.60   14.92   0
  -4  -9   0  210.32   14.48   0
  -4  -9   0  211.33   14.38   0
   4   9   0  207.88   14.78   0
   4   9   0  208.11   15.63   0
   4   9   0  214.96   15.55   0
   4   9   0  192.17   13.80   0
   4   9   0  223.04   21.87   0
  -5  -9   0  177.30   17.93   0
   5   9   0  199.87   22.87   0
   5   9   0  176.53   14.41   0
   5   9   0  195.94   15.97   0
   5   9   0  196.67   15.58   0
   6   9   0   67.23   10.17   0
   6   9   0   85.30   10.49   0
   6   9   0   87.64   19.05   0
   7   9   0   85.22   20.12   0
   7   9   0   39.34    9.22   0
   7   9   0   37.01    9.05   0
   8   9   0   29.59    8.82   0
   8   9   0   28.38   10.25   0
   8   9   0   44.47   21.91   0
  11 -10   0   11.54   21.05   0
  11 -10   0  -10.47    9.71   0
  11 -10   0   -9.38   21.48   0
  10 -10   0  103.45   12.52   0
  10 -10   0   39.80   21.33   0
   9 -10   0   34.36   16.40   0
   9 -10   0   29.51    7.94   0
   9 -10   0   -0.52    6.89   0
   9 -10   0   -4.55   15.04   0
   9 -10   0    8.98    8.60   0
   8 -10   0  276.48   19.38   0
   8 -10   0  315.29   27.72   0
   8 -10   0  300.22   19.73   0
   8 -10   0  304.23   19.62   0
   7 -10   0   18.06   12.14   0
   7 -10   0   14.62    6.72   0
   7 -10   0    3.50    5.04   0
   7 -10   0   20.04    6.58   0
   7 -10   0   13.00    6.68   0
  -7  10   0   -2.56    3.72   0
  -7  10   0    7.25    5.09   0
   6 -10   0  425.41   27.94   0
   6 -10   0  430.83   23.06   0
   6 -10   0  398.25   22.35   0
   6 -10   0  400.66   23.13   0
   6 -10   0  422.51   23.15   0
  -6  10   0  342.45   21.72   0
  -6  10   0  358.18   22.00   0
   5 -10   0   99.37   10.05   0
   5 -10   0  115.12   14.19   0
   5 -10   0   76.33    8.47   0
   5 -10   0   72.12    8.26   0
   5 -10   0   74.33    7.97   0
  -5  10   0   75.21    7.96   0
  -5  10   0   75.40   14.91   0
  -5  10   0   84.03    8.43   0
   4 -10   0  501.37   27.26   0
   4 -10   0  523.66   29.99   0
   4 -10   0  476.61   26.81   0
   4 -10   0  469.80   26.34   0
   4 -10   0  503.36   26.95   0
  -4  10   0  451.55   31.72   0
  -4  10   0  504.08   26.81   0
   3 -10   0  142.88   11.17   0
   3 -10   0  138.40   11.04   0
   3 -10   0  153.54   11.53   0
   3 -10   0  153.44   14.48   0
   3 -10   0  134.17   10.37   0
  -3  10   0  153.71   10.98   0
  -3  10   0  162.17   11.36   0
  -3  10   0  145.54   15.14   0
  -3  10   0  138.02   11.05   0
   2 -10   0  540.08   29.62   0
   2 -10   0  573.26   29.38   0
   2 -10   0  569.11   29.76   0
   2 -10   0  564.22   30.03   0
   2 -10   0  495.68   31.40   0
   2 -10   0  590.88   32.85   0
  -2  10   0  547.91   29.08   0
  -2  10   0  559.37   29.68   0
  -2  10   0  568.70   29.99   0
  -2  10   0  509.44   32.65   0
  -2  10   0  575.87   29.81   0
   1 -10   0   72.18    7.75   0
   1 -10   0   70.41    8.78   0
   1 -10   0   86.86    8.31   0
   1 -10   0   72.49    7.60   0
  -1  10   0   74.94   12.17   0
  -1  10   0   90.13    8.63   0
  -1  10   0   82.94    8.66   0
  -1  10   0   84.53    8.14   0
  -1  10   0   71.39    7.76   0
   0 -10   0  372.77   21.15   0
   0 -10   0  364.41   20.87   0
   0 -10   0  342.57   20.65   0
   0 -10   0  410.72   21.30   0
   0  10   0  356.65   21.54   0
   0  10   0  348.57   20.85   0
   0  10   0  360.33   21.24   0
   0  10   0  374.44   22.65   0
   0  10   0  340.42   20.77   0
  -1 -10   0  121.97   10.01   0
  -1 -10   0  106.83    9.83   0
   1  10   0   93.08    9.79   0
   1  10   0  111.85   10.36   0
   1  10   0  111.92   12.77   0
   1  10   0  116.86    9.75   0
   1  10   0  111.72    9.23   0
  -2 -10   0  516.98   28.23   0
  -2 -10   0  520.79   28.06   0
   2  10   0  519.94   28.22   0
   2  10   0  484.39   31.67   0
   2  10   0  497.68   28.02   0
   2  10   0  510.10   28.51   0
   2  10   0  480.79   27.46   0
  -3 -10   0  112.02   10.39   0
  -3 -10   0  104.60    9.94   0
   3  10   0  105.12   10.36   0
   3  10   0  104.80   10.65   0
   3  10   0  105.85   16.06   0
   3  10   0   85.86    9.20   0
   3  10   0   89.24    9.61   0
  -4 -10   0  282.83   18.34   0
   4  10   0  282.92   19.28   0
   4  10   0  303.35   25.92   0
   4  10   0  289.46   19.61   0
   4  10   0  263.26   17.53   0
   4  10   0  270.96   18.45   0
   5  10   0  172.68   16.65   0
   5  10   0  186.60   16.35   0
   5  10   0  213.79   25.11   0
   6  10   0  213.64   28.93   0
   6  10   0  204.10   17.76   0
   6  10   0  200.90   17.66   0
   7  10   0   34.72    9.96   0
   7  10   0    7.93    8.60   0
   7  10   0   44.34   18.65   0
  11 -11   0  -14.41   11.22   0
  11 -11   0    1.59   25.29   0
  10 -11   0   92.27   26.91   0
  10 -11   0  105.27   12.93   0
  10 -11   0   85.34   11.21   0
   9 -11   0  -12.87    8.60   0
   9 -11   0   -5.04   15.22   0
   9 -11   0  -19.10   15.70   0
   9 -11   0  -15.03    7.68   0
   8 -11   0  234.42   24.76   0
   8 -11   0  162.95   15.93   0
   8 -11   0  200.18   16.08   0
   8 -11   0  177.89   16.43   0
   7 -11   0    5.31    6.47   0
   7 -11   0    0.03    6.15   0
   7 -11   0    2.12    6.89   0
   7 -11   0   11.44   11.67   0
   7 -11   0  -10.09    6.28   0
  -7  11   0   -7.12    5.57   0
   6 -11   0  362.36   21.09   0
   6 -11   0  301.17   19.46   0
   6 -11   0  332.20   20.44   0
   6 -11   0  373.38   26.03   0
   6 -11   0  358.98   20.76   0
  -6  11   0  283.39   19.12   0
  -6  11   0  303.09   19.56   0
   5 -11   0    2.04    4.63   0
   5 -11   0    8.21    8.59   0
   5 -11   0    0.38    5.45   0
   5 -11   0   -1.25    5.32   0
   5 -11   0   -1.80    4.33   0
  -5  11   0   -3.37    5.00   0
  -5  11   0   -7.81    3.99   0
   4 -11   0  490.22   28.46   0
   4 -11   0  538.79   28.78   0
   4 -11   0  527.61   29.02   0
   4 -11   0  516.83   28.09   0
   4 -11   0  565.84   32.24   0
  -4  11   0  434.31   27.91   0
  -4  11   0  552.27   28.65   0
   3 -11   0   53.66    7.26   0
   3 -11   0   68.15   11.10   0
   3 -11   0   58.05    7.45   0
   3 -11   0   51.93    6.98   0
   3 -11   0   36.05    8.89   0
   3 -11   0   45.02    6.24   0
  -3  11   0   46.13    6.93   0
  -3  11   0   58.17    7.36   0
   2 -11   0  672.51   36.56   0
   2 -11   0  626.13   38.36   0
   2 -11   0  744.94   37.13   0
   2 -11   0  716.10   36.76   0
  -2  11   0  723.65   36.65   0
  -2  11   0  652.67   35.98   0
  -2  11   0  691.46   36.59   0
  -2  11   0  710.84   36.88   0
   1 -11   0   43.44    6.65   0
   1 -11   0   45.29    6.38   0
   1 -11   0   34.72    6.21   0
   1 -11   0   40.34    7.19   0
  -1  11   0   42.34    6.86   0
  -1  11   0   38.73    6.15   0
  -1  11   0   38.16    6.61   0
  -1  11   0   46.41    7.54   0
   0 -11   0  427.47   24.98   0
   0 -11   0  451.79   24.84   0
   0 -11   0  438.15   24.82   0
   0 -11   0  428.65   24.36   0
   0  11   0  423.13   24.61   0
   0  11   0  426.36   26.43   0
   0  11   0  445.65   25.35   0
   0  11   0  442.46   25.00   0
  -1 -11   0   39.84    6.36   0
  -1 -11   0   30.23    6.37   0
   1  11   0   28.37    6.77   0
   1  11   0   21.83    5.52   0
   1  11   0   26.64    8.52   0
   1  11   0   29.98    6.70   0
  -2 -11   0  375.09   22.48   0
  -2 -11   0  400.14   22.70   0
   2  11   0  375.35   26.73   0
   2  11   0  352.08   22.21   0
   2  11   0  380.33   22.98   0
   2  11   0  357.08   22.72   0
  -3 -11   0    3.80    5.16   0
   3  11   0    3.89    9.27   0
   3  11   0    4.03    5.14   0
   3  11   0   -2.89    6.41   0
   3  11   0   -8.83    5.99   0
  -4 -11   0  239.24   17.30   0
   4  11   0  255.07   18.92   0
   4  11   0  239.46   24.99   0
   4  11   0  248.49   18.71   0
   5  11   0   29.72   15.32   0
   5  11   0   16.75    8.39   0
   5  11   0   22.93    8.71   0
   6  11   0  225.60   29.76   0
   6  11   0  161.22   17.25   0
   6  11   0  176.06   17.54   0
   7  11   0   29.08   19.62   0
   7  11   0    6.15    9.42   0
   7  11   0    9.02    8.92   0
  10 -12   0  121.37   15.12   0
  10 -12   0  193.47   28.90   0
  10 -12   0  116.83   28.28   0
  10 -12   0  107.21   13.31   0
   9 -12   0  -17.92    8.40   0
   9 -12   0   -7.62    9.71   0
   9 -12   0    1.37   15.66   0
   9 -12   0  -13.31   17.05   0
   8 -12   0  265.99   25.86   0
   8 -12   0  196.62   29.66   0
   8 -12   0  206.00   18.45   0
   8 -12   0  211.23   18.28   0
   7 -12   0   -2.65    7.12   0
   7 -12   0   -6.23    7.28   0
   7 -12   0    7.88   12.04   0
   7 -12   0   -0.85    6.37   0
   6 -12   0  313.04   20.24   0
   6 -12   0  307.39   24.94   0
   6 -12   0  312.65   20.05   0
   6 -12   0  279.20   19.50   0
   6 -12   0  268.09   18.52   0
  -6  12   0  281.17   18.66   0
   5 -12   0    2.10    4.96   0
   5 -12   0   -4.49    5.97   0
   5 -12   0    1.72    6.08   0
   5 -12   0    6.33    9.61   0
   5 -12   0   -3.65    8.50   0
   5 -12   0   -0.18    4.66   0
  -5  12   0   -2.70    4.57   0
  -5  12   0   -3.21    5.26   0
   4 -12   0  435.55   27.10   0
   4 -12   0  328.81   26.90   0
   4 -12   0  373.33   22.94   0
   4 -12   0  376.03   22.65   0
   4 -12   0  389.50   23.23   0
   4 -12   0  417.01   23.72   0
  -4  12   0  367.53   22.82   0
  -4  12   0  406.35   23.12   0
   3 -12   0    5.63    7.03   0
   3 -12   0   14.95    8.43   0
   3 -12   0   12.41    5.57   0
   3 -12   0    8.51    5.08   0
   3 -12   0   12.38    5.75   0
  -3  12   0   -7.24    5.11   0
  -3  12   0    5.04    5.39   0
   2 -12   0  715.99   37.31   0
   2 -12   0  702.79   37.29   0
   2 -12   0  712.70   37.64   0
   2 -12   0  626.51   38.91   0
  -2  12   0  738.32   37.65   0
  -2  12   0  657.39   36.58   0
  -2  12   0  680.52   37.22   0
  -2  12   0  726.35   37.25   0
   1 -12   0   15.51    5.79   0
   1 -12   0    9.73    5.34   0
   1 -12   0   18.52    6.12   0
   1 -12   0   14.14    5.40   0
  -1  12   0   15.05    5.88   0
  -1  12   0   17.04    6.11   0
  -1  12   0   12.41    4.98   0
  -1  12   0   22.70    6.52   0
   0 -12   0  506.36   29.37   0
   0 -12   0  506.39   28.51   0
   0 -12   0  560.23   29.67   0
   0  12   0  526.27   29.37   0
   0  12   0  514.83   31.17   0
   0  12   0  514.73   29.59   0
   0  12   0  523.98   29.27   0
  -1 -12   0    9.44    5.57   0
  -1 -12   0   14.26    5.68   0
   1  12   0    0.98    5.88   0
   1  12   0    5.99    4.80   0
   1  12   0    8.61    7.81   0
   1  12   0    7.34    6.26   0
  -2 -12   0  316.40   28.47   0
  -2 -12   0  390.69   23.86   0
   2  12   0  417.52   24.43   0
   2  12   0  382.72   23.48   0
   2  12   0  381.98   28.26   0
   2  12   0  421.29   24.85   0
  -3 -12   0    1.29    5.66   0
   3  12   0   -6.76    9.41   0
   3  12   0   -6.39    6.76   0
   3  12   0   -2.27    6.84   0
   4  12   0  263.60   20.70   0
   4  12   0  257.60   20.52   0
   4  12   0  255.46   26.90   0
   5  12   0   -2.03   12.76   0
   5  12   0  -15.44    7.58   0
   5  12   0  -16.86    7.73   0
   6  12   0  206.69   29.54   0
   6  12   0  142.22   16.64   0
  10 -13   0  110.30   22.90   0
  10 -13   0   60.63   25.64   0
  10 -13   0   76.16   14.13   0
  10 -13   0   69.67   12.70   0
   9 -13   0    9.54   10.55   0
   9 -13   0  -12.82   16.30   0
   9 -13   0   -1.87   15.68   0
   9 -13   0   -3.30    9.77   0
   8 -13   0   62.94   18.75   0
   8 -13   0   67.11   11.89   0
   8 -13   0   56.24   12.02   0
   8 -13   0  101.31   18.68   0
   7 -13   0   -4.70    8.45   0
   7 -13   0  -19.50    8.15   0
   7 -13   0    0.08   12.91   0
   6 -13   0  148.96   16.10   0
   6 -13   0  195.73   16.54   0
   6 -13   0  219.35   21.66   0
   6 -13   0  145.11   22.39   0
   6 -13   0  161.82   14.15   0
   6 -13   0  176.62   15.97   0
  -6  13   0  153.69   14.46   0
   5 -13   0  102.14   16.67   0
   5 -13   0   60.32    8.62   0
   5 -13   0   61.70   13.65   0
   5 -13   0   79.70   10.22   0
   5 -13   0   71.79   10.12   0
  -5  13   0   72.05    9.28   0
   4 -13   0  148.71   18.97   0
   4 -13   0  189.38   15.44   0
   4 -13   0  219.58   19.62   0
   4 -13   0  180.87   14.43   0
   4 -13   0  185.84   15.54   0
  -4  13   0  202.65   15.19   0
  -4  13   0  165.99   14.17   0
   3 -13   0   36.43    7.32   0
   3 -13   0   36.13    7.66   0
   3 -13   0   25.48    6.01   0
   3 -13   0   35.63   10.59   0
   3 -13   0   21.12    8.66   0
  -3  13   0   37.26    7.87   0
  -3  13   0   17.48    6.43   0
   2 -13   0  492.52   28.34   0
   2 -13   0  480.78   27.57   0
   2 -13   0  495.91   27.94   0
   2 -13   0  440.93   29.61   0
  -2  13   0  507.65   28.11   0
  -2  13   0  461.99   27.19   0
  -2  13   0  504.38   28.23   0
   1 -13   0   46.17    7.75   0
   1 -13   0   38.38    7.61   0
   1 -13   0   48.05    8.16   0
   1 -13   0   38.13    7.41   0
  -1  13   0   39.75    8.47   0
  -1  13   0   28.84    7.61   0
  -1  13   0   52.24    7.49   0
  -1  13   0   39.06    7.94   0
   0 -13   0  441.20   25.43   0
   0 -13   0  464.44   26.77   0
   0 -13   0  443.09   26.82   0
   0  13   0  410.08   26.10   0
   0  13   0  484.41   27.46   0
   0  13   0  428.41   28.38   0
   0  13   0  496.71   27.30   0
  -1 -13   0   90.11   10.38   0
  -1 -13   0   67.91    9.62   0
   1  13   0   70.93    9.85   0
   1  13   0   82.56   13.02   0
   1  13   0   75.90    9.26   0
   1  13   0   56.79    9.56   0
  -2 -13   0  269.64   18.68   0
   2  13   0  243.91   22.80   0
   2  13   0  257.40   19.43   0
   2  13   0  239.15   19.13   0
  -3 -13   0   33.31    8.18   0
   3  13   0   24.54    9.24   0
   3  13   0   16.88    8.51   0
   3  13   0   24.45   12.08   0
   4  13   0  187.14   24.48   0
   4  13   0  172.96   18.01   0
   4  13   0  171.80   18.51   0
   5  13   0   -1.12    9.05   0
   5  13   0    6.08   14.35   0
   5  13   0  -11.45    8.60   0
   6  13   0   57.26   12.30   0
  10 -14   0   48.30   26.56   0
  10 -14   0   26.19   13.66   0
  10 -14   0   12.41   11.56   0
  10 -14   0   41.12   21.88   0
   9 -14   0   27.07   11.57   0
   9 -14   0   23.20   11.60   0
   9 -14   0   39.15   18.23   0
   9 -14   0   27.54   19.73   0
   8 -14   0   87.67   18.88   0
   8 -14   0   67.64   12.91   0
   8 -14   0   84.49   13.46   0
   8 -14   0   36.07   18.98   0
   7 -14   0   73.02   16.79   0
   7 -14   0   29.99   10.71   0
   7 -14   0   25.35   15.04   0
   7 -14   0   40.71   11.08   0
   6 -14   0   66.81   11.52   0
   6 -14   0   82.78   11.86   0
   6 -14   0   91.57   15.83   0
   6 -14   0   59.89   16.29   0
  -6  14   0   54.51    9.37   0
   5 -14   0   78.49   14.49   0
   5 -14   0   51.30   10.09   0
   5 -14   0   59.28   10.25   0
   5 -14   0   53.10   13.69   0
  -5  14   0   54.65    9.33   0
   4 -14   0   62.41   13.57   0
   4 -14   0  110.35   11.59   0
   4 -14   0   76.50    9.65   0
   4 -14   0  100.76   11.43   0
   4 -14   0  108.66   16.98   0
  -4  14   0   84.25   10.70   0
  -4  14   0   71.52   13.73   0
   3 -14   0   79.95   12.61   0
   3 -14   0   95.84   11.11   0
   3 -14   0   87.22    9.64   0
   3 -14   0   77.30   10.29   0
  -3  14   0   70.85   10.08   0
  -3  14   0   91.03   10.57   0
   2 -14   0  242.32   17.80   0
   2 -14   0  247.79   18.00   0
   2 -14   0  236.22   17.08   0
   2 -14   0  209.81   18.66   0
  -2  14   0  256.02   17.81   0
  -2  14   0  229.58   16.37   0
  -2  14   0  261.10   17.83   0
   1 -14   0   25.81    6.91   0
   1 -14   0   19.35    6.98   0
   1 -14   0   31.26    7.81   0
  -1  14   0   18.78    7.83   0
  -1  14   0   23.66    7.55   0
  -1  14   0   25.50    7.87   0
   0 -14   0  479.02   28.18   0
   0 -14   0  541.55   30.35   0
   0 -14   0  520.21   30.10   0
   0  14   0  436.29   29.24   0
   0  14   0  505.22   31.83   0
   0  14   0  525.66   30.36   0
   0  14   0  572.10   30.42   0
  -1 -14   0  104.94   11.72   0
   1  14   0   85.23   11.84   0
   1  14   0  106.46   15.10   0
   1  14   0   80.96   11.34   0
  -2 -14   0  338.43   22.43   0
   2  14   0  296.08   26.41   0
   2  14   0  336.50   23.56   0
   2  14   0  322.41   22.91   0
  -3 -14   0   33.31    8.67   0
   3  14   0   35.55   10.20   0
   3  14   0   29.70   10.16   0
   3  14   0   41.37   14.05   0
   4  14   0  257.25   22.77   0
   4  14   0  236.36   28.39   0
   5  14   0   17.13   10.69   0
   5  14   0   25.96   16.40   0
   5  14   0   13.80   10.89   0
   9 -15   0   38.63   21.34   0
   9 -15   0   62.48   14.83   0
   9 -15   0   53.21   14.13   0
   9 -15   0   66.02   20.03   0
   8 -15   0   47.04   17.74   0
   8 -15   0   37.60   12.40   0
   8 -15   0   45.39   12.98   0
   8 -15   0   39.00   18.84   0
   7 -15   0  100.57   18.40   0
   7 -15   0   60.99   12.61   0
   7 -15   0   71.93   13.20   0
   7 -15   0   43.01   17.15   0
   6 -15   0   56.97   16.46   0
   6 -15   0   80.63   13.30   0
   6 -15   0  105.11   13.67   0
   6 -15   0  125.58   20.41   0
  -6  15   0   76.38   10.96   0
   5 -15   0  170.83   21.19   0
   5 -15   0  139.00   14.43   0
   5 -15   0   99.73   17.43   0
   5 -15   0  141.59   14.54   0
  -5  15   0  122.11   13.13   0
   4 -15   0   82.98   11.78   0
   4 -15   0  133.98   13.66   0
   4 -15   0   91.34   15.27   0
  -4  15   0  110.67   12.35   0
   3 -15   0  251.78   19.25   0
   3 -15   0  257.13   19.78   0
   3 -15   0  232.86   21.30   0
  -3  15   0  234.33   19.29   0
  -3  15   0  334.97   24.49   0
   2 -15   0  159.18   15.52   0
   2 -15   0  154.64   15.96   0
   2 -15   0  179.77   15.72   0
  -2  15   0  162.10   13.69   0
  -2  15   0  163.19   15.39   0
  -2  15   0  162.78   15.83   0
   1 -15   0  143.43   13.40   0
   1 -15   0  153.53   14.82   0
   1 -15   0  151.45   15.35   0
  -1  15   0  153.12   15.28   0
  -1  15   0  130.23   14.38   0
  -1  15   0  146.66   14.87   0
   0 -15   0  365.94   24.27   0
   0  15   0  359.99   25.92   0
   0  15   0  382.14   25.11   0
   0  15   0  366.90   24.94   0
  -1 -15   0  147.71   15.77   0
   1  15   0  179.92   16.11   0
   1  15   0  120.94   14.66   0
   1  15   0  146.39   18.50   0
  -2 -15   0  242.70   18.83   0
   2  15   0  215.51   20.72   0
   2  15   0  179.08   22.98   0
   2  15   0  214.05   19.81   0
   3  15   0   76.26   14.03   0
   3  15   0   92.90   18.01   0
   3  15   0   66.68   12.47   0
   4  15   0   62.90   13.19   0
   4  15   0   90.59   19.90   0
   4  15   0   93.46   15.06   0
   9 -16   0   81.51   24.77   0
   9 -16   0   56.20   15.09   0
   9 -16   0   82.54   17.08   0
   9 -16   0   67.77   21.68   0
   8 -16   0   16.75   18.27   0
   8 -16   0   20.08   16.64   0
   8 -16   0    3.67   12.31   0
   8 -16   0   15.75   12.75   0
   7 -16   0  151.95   18.57   0
   7 -16   0  135.16   24.56   0
   7 -16   0  212.99   21.92   0
   7 -16   0  194.45   24.45   0
   6 -16   0   15.00   13.48   0
   6 -16   0    0.97   10.46   0
   6 -16   0   -5.47   12.26   0
   6 -16   0   -3.51    9.29   0
  -6  16   0   -4.78    8.39   0
   5 -16   0  154.25   21.77   0
   5 -16   0  111.97   14.46   0
   5 -16   0  127.85   14.91   0
   5 -16   0  111.59   18.35   0
  -5  16   0  119.72   13.55   0
   4 -16   0    0.76    9.23   0
   4 -16   0    5.02    8.81   0
   4 -16   0   -0.33    8.16   0
  -4  16   0    0.63    7.97   0
   3 -16   0  171.40   17.45   0
   3 -16   0  169.77   18.37   0
   3 -16   0  172.78   18.84   0
  -3  16   0  199.70   17.66   0
   2 -16   0    0.72    6.36   0
   2 -16   0   -7.53    6.43   0
   2 -16   0  -10.62    7.30   0
  -2  16   0    1.44    7.94   0
   1 -16   0  193.27   17.29   0
  -1  16   0  155.03   16.60   0
  -1  16   0  154.59   15.83   0
  -1  16   0  156.36   15.94   0
   0 -16   0   68.05   10.88   0
   0  16   0   60.22   10.66   0
   0  16   0   72.84   11.62   0
   0  16   0   78.64   13.32   0
  -1 -16   0  123.12   14.05   0
   1  16   0  115.82   14.42   0
   1  16   0   85.41   12.77   0
   1  16   0  121.62   17.45   0
  -2 -16   0  133.66   14.81   0
   2  16   0  129.82   19.44   0
   2  16   0  135.28   15.77   0
   2  16   0   93.36   14.69   0
   3  16   0   75.18   14.23   0
   3  16   0   82.60   18.75   0
   3  16   0  118.88   15.32   0
   8 -17   0   -3.88   17.09   0
   8 -17   0   -6.65   13.43   0
   8 -17   0  -11.82   14.73   0
   8 -17   0   -4.63   13.16   0
   7 -17   0  142.54   23.75   0
   7 -17   0   85.67   15.65   0
   7 -17   0  119.28   18.09   0
   7 -17   0   97.01   22.25   0
   6 -17   0    0.27   13.31   0
   6 -17   0   -3.16   11.35   0
   6 -17   0    1.50   11.33   0
   6 -17   0    0.02   13.69   0
   5 -17   0  222.02   22.71   0
   5 -17   0  163.66   17.85   0
   5 -17   0  165.67   23.09   0
  -5  17   0  176.31   17.85   0
   4 -17   0   -3.67    9.35   0
   4 -17   0    6.85   10.18   0
   4 -17   0    7.37    9.22   0
  -4  17   0    5.22    8.73   0
   3 -17   0  145.52   18.19   0
   3 -17   0  183.88   18.07   0
   3 -17   0  155.15   16.38   0
  -3  17   0  152.14   16.24   0
   2 -17   0   -8.04    8.26   0
  -2  17   0   -5.12    8.34   0
   1 -17   0  199.43   19.21   0
  -1  17   0  170.24   17.12   0
   0 -17   0    7.01    8.61   0
   0  17   0   -3.54    8.88   0
   0  17   0  -12.47    8.23   0
   0  17   0    2.65    9.22   0
  -1 -17   0   84.80   13.21   0
   1  17   0   85.63   13.59   0
   1  17   0  111.61   17.16   0
   1  17   0  111.07   15.52   0
  -2 -17   0    6.14   12.26   0
   2  17   0   13.95   11.06   0
   2  17   0   10.90   12.83   0
   2  17   0    6.88    9.73   0
   8 -18   0   -0.72   17.97   0
   8 -18   0   -7.60   13.70   0
   8 -18   0  -24.25   14.86   0
   7 -18   0   69.26   17.69   0
   7 -18   0   67.79   20.24   0
   7 -18   0   39.57   15.55   0
   7 -18   0   60.52   17.89   0
   6 -18   0    5.60   13.56   0
   6 -18   0  -16.06   12.90   0
   6 -18   0   -6.74   10.95   0
   5 -18   0  112.60   18.49   0
   5 -18   0  153.83   17.85   0
   5 -18   0  136.61   17.95   0
  -5  18   0  101.61   14.58   0
   4 -18   0   -1.48   10.41   0
   4 -18   0   -6.02    9.72   0
   4 -18   0    2.95   10.14   0
  -4  18   0   -2.40    8.68   0
   3 -18   0  156.85   17.71   0
  -3  18   0  143.22   16.44   0
   2 -18   0  -11.33    9.07   0
  -2  18   0   -1.70    8.95   0
   1 -18   0  152.43   17.24   0
  -1  18   0  150.75   17.32   0
   0 -18   0    8.44    9.77   0
   0  18   0  -12.80    9.39   0
  -1 -18   0  142.67   16.90   0
   1  18   0  128.17   17.15   0
   6 -19   0    3.38   14.50   0
   6 -19   0   -9.61   12.06   0
   6 -19   0  -10.66   13.24   0
   5 -19   0  111.70   17.22   0
   5 -19   0   90.96   18.06   0
   5 -19   0   94.49   18.35   0
  -5  19   0   87.37   15.08   0
   4 -19   0   -1.66   12.15   0
  -4  19   0   -0.16   10.63   0
   3 -19   0   82.62   15.38   0
  -3  19   0   89.08   14.76   0
   2 -19   0    5.52   10.67   0
  -2  19   0   -9.32   10.04   0
   1 -19   0   88.75   14.90   0
  -1  19   0   68.96   14.69   0
   0 -19   0    3.93   10.47   0
   0  19   0   -3.90   11.45   0
   4 -20   0   13.64   14.03   0
  -4  20   0    2.45   11.01   0
   3 -20   0   61.04   15.17   0
  -3  20   0   43.95   13.35   0
   2 -20   0   12.73   11.70   0
  -2  20  -1   29.21   12.38   0
   2 -20   1   43.04   13.25   0
  -3  20  -1   14.47   11.50   0
   3 -20   1   30.18   13.59   0
  -4  20  -1   27.22   11.45   0
   4 -20   1   59.21   15.42   0
   5 -20   1   11.12   16.34   0
   0  19  -1   33.54   12.26   0
   0 -19   1   40.40   12.48   0
  -1  19  -1   49.32   12.63   0
   1 -19   1   77.04   14.22   0
  -2  19  -1   24.11   11.19   0
   2 -19   1   24.39   11.55   0
  -3  19  -1   40.57   12.01   0
   3 -19   1   61.32   13.57   0
  -4  19  -1   41.61   11.79   0
   4 -19   1   25.35   12.24   0
   4 -19   1   33.18   12.96   0
  -5  19  -1   37.58   11.82   0
   5 -19   1   59.97   15.88   0
   5 -19   1   67.92   15.80   0
   5 -19   1   50.36   14.05   0
   6 -19   1   12.80   13.05   0
   6 -19   1   25.54   14.54   0
   6 -19   1   14.93   14.70   0
   7 -19   1   32.71   18.41   0
   7 -19   1   33.37   14.85   0
   1  18  -1   61.07   14.92   0
   1  18  -1  104.36   15.50   0
  -1 -18   1  134.02   15.93   0
   0  18  -1   29.20   11.00   0
   0 -18   1   45.32   11.29   0
  -1  18  -1  150.13   17.09   0
   1 -18   1  149.42   16.63   0
  -2  18  -1   42.48   11.06   0
   2 -18   1   28.30   10.80   0
  -3  18  -1  149.60   16.49   0
   3 -18   1  142.79   16.62   0
   3 -18   1  105.46   16.27   0
  -4  18  -1   10.11    9.22   0
   4 -18   1    5.49   10.42   0
   4 -18   1   29.14   11.64   0
   4 -18   1    1.95    9.55   0
  -5  18  -1  114.47   14.49   0
   5 -18   1  108.13   15.78   0
   5 -18   1  102.30   18.40   0
   5 -18   1  127.00   16.95   0
   6 -18   1    9.95   11.44   0
   6 -18   1    0.54   12.31   0
   6 -18   1   13.04   15.34   0
   6 -18   1   12.07   14.01   0
   7 -18   1   85.50   21.09   0
   7 -18   1   85.36   17.62   0
   7 -18   1   56.19   14.79   0
   7 -18   1   91.48   20.38   0
   8 -18   1    2.89   17.67   0
   8 -18   1    3.66   14.18   0
   8 -18   1   -8.22   15.09   0
   3  17  -1  118.11   20.88   0
   3  17  -1   83.48   19.68   0
   2  17  -1  -11.82   10.63   0
   2  17  -1   -1.77    9.55   0
   2  17  -1  -24.77    8.04   0
  -2 -17   1    1.28    8.99   0
   1  17  -1  148.35   16.45   0
   1  17  -1  128.26   19.47   0
   1  17  -1  101.13   14.25   0
  -1 -17   1  146.77   15.54   0
   0  17  -1   -3.48    8.28   0
   0  17  -1   -6.29    8.17   0
   0  17  -1   -4.68    8.02   0
   0 -17   1    0.29    7.99   0
  -1  17  -1  144.60   15.90   0
   1 -17   1  177.80   18.07   0
  -2  17  -1   10.81    8.60   0
   2 -17   1    7.00    8.82   0
   2 -17   1    5.27    8.14   0
  -3  17  -1  169.30   17.77   0
   3 -17   1  162.56   16.61   0
   3 -17   1  191.21   19.72   0
   3 -17   1  156.84   19.05   0
  -4  17  -1   -1.52    8.57   0
   4 -17   1    7.36    9.21   0
   4 -17   1   -9.81    8.25   0
   4 -17   1   -5.65    9.52   0
  -5  17  -1  115.86   14.41   0
   5 -17   1  162.42   23.63   0
   5 -17   1  138.76   15.97   0
   5 -17   1  144.06   22.57   0
   5 -17   1  147.88   16.70   0
   6 -17   1   -8.79   11.44   0
   6 -17   1   10.43   10.71   0
   6 -17   1   10.37   15.04   0
   6 -17   1   -5.07   12.81   0
   7 -17   1  113.27   22.81   0
   7 -17   1  142.73   17.75   0
   7 -17   1  169.07   18.50   0
   7 -17   1  186.58   26.18   0
   8 -17   1   -1.03   16.31   0
   8 -17   1   -1.28   12.27   0
   8 -17   1  -12.02   12.03   0
   8 -17   1  -12.41   16.26   0
   4  16  -1  -32.19   12.07   0
   3  16  -1   94.48   19.17   0
   3  16  -1   76.56   13.65   0
   3  16  -1  110.13   15.19   0
   2  16  -1   -1.98    8.59   0
   2  16  -1   -9.29   10.77   0
   2  16  -1   -8.59    8.52   0
  -2 -16   1    2.25    7.90   0
   1  16  -1  188.60   18.52   0
   1  16  -1  178.65   20.42   0
   1  16  -1  186.43   18.40   0
  -1 -16   1  178.45   17.56   0
   0  16  -1    9.39    7.98   0
   0  16  -1   19.09    8.68   0
   0  16  -1    9.67    8.73   0
   0 -16   1   20.02    8.08   0
  -1  16  -1  160.39   15.88   0
  -1  16  -1  147.57   15.45   0
  -1  16  -1  151.19   16.20   0
   1 -16   1  168.10   17.97   0
   1 -16   1  175.74   16.99   0
  -2  16  -1    1.81    7.70   0
  -2  16  -1   -4.54    8.71   0
   2 -16   1   -8.39    6.50   0
   2 -16   1   -4.50    7.21   0
   2 -16   1    0.43    6.50   0
  -3  16  -1  262.54   20.08   0
   3 -16   1  267.72   20.88   0
   3 -16   1  281.25   21.18   0
   3 -16   1  246.41   22.71   0
  -4  16  -1  -13.02    7.15   0
   4 -16   1  -11.69    7.36   0
   4 -16   1  -15.23   11.23   0
   4 -16   1   -8.92    8.36   0
   4 -16   1  -11.08    8.88   0
  -5  16  -1  112.23   13.79   0
   5 -16   1  140.57   21.60   0
   5 -16   1  185.07   18.14   0
   5 -16   1  184.97   23.47   0
   5 -16   1  183.26   19.08   0
  -6  16  -1   -4.13    9.03   0
   6 -16   1  -17.68   11.85   0
   6 -16   1   -0.70   13.06   0
   6 -16   1   -6.77    9.18   0
   6 -16   1  -17.94    9.39   0
   7 -16   1  132.01   16.89   0
   7 -16   1  131.25   16.97   0
   7 -16   1  111.47   21.43   0
   7 -16   1  188.31   25.31   0
   8 -16   1  -12.01   11.49   0
   8 -16   1  -15.72   15.45   0
   8 -16   1   -7.91   16.62   0
   8 -16   1   -8.22   11.70   0
   9 -16   1   74.24   21.62   0
   9 -16   1   57.45   23.04   0
   9 -16   1   77.98   15.58   0
   9 -16   1   64.17   15.27   0
   4  15  -1   45.44   17.23   0
   4  15  -1   47.83   12.43   0
   4  15  -1   35.05   11.33   0
   3  15  -1   89.03   13.54   0
   3  15  -1   93.85   13.97   0
   3  15  -1  111.73   19.24   0
   2  15  -1   58.35   10.92   0
   2  15  -1   67.25   15.46   0
   2  15  -1   60.65   11.70   0
  -2 -15   1   68.18   10.69   0
   1  15  -1  177.33   18.02   0
   1  15  -1  195.10   18.26   0
   1  15  -1  196.49   20.29   0
  -1 -15   1  211.49   17.47   0
   0  15  -1  107.70   12.61   0
   0  15  -1  108.20   12.34   0
   0  15  -1  105.01   14.41   0
   0 -15   1  108.04   12.15   0
  -1  15  -1  153.27   15.31   0
  -1  15  -1  155.21   15.31   0
  -1  15  -1  143.23   14.87   0
   1 -15   1  157.60   15.02   0
   1 -15   1  157.57   14.12   0
   1 -15   1  170.91   15.51   0
  -2  15  -1   24.30    6.78   0
  -2  15  -1   22.30    7.50   0
  -2  15  -1   41.19    8.67   0
   2 -15   1   28.90    7.80   0
   2 -15   1   17.99    7.87   0
   2 -15   1   30.03    8.09   0
  -3  15  -1  263.56   19.47   0
  -3  15  -1  317.70   21.94   0
   3 -15   1  247.44   19.21   0
   3 -15   1  248.25   19.56   0
   3 -15   1  231.33   21.29   0
  -4  15  -1   -6.86    6.52   0
   4 -15   1   -0.39    7.80   0
   4 -15   1  -15.25    8.54   0
   4 -15   1   -7.58    6.92   0
   4 -15   1    9.15   11.61   0
  -5  15  -1  210.13   17.86   0
   5 -15   1  235.61   19.41   0
   5 -15   1  249.33   25.03   0
   5 -15   1  262.65   19.99   0
   5 -15   1  195.62   24.09   0
  -6  15  -1   -7.44    6.84   0
   6 -15   1    6.15    9.06   0
   6 -15   1   22.30   14.16   0
   6 -15   1  -10.39   11.69   0
   6 -15   1   -8.05    9.30   0
   7 -15   1  115.55   14.41   0
   7 -15   1   91.48   20.12   0
   7 -15   1  121.77   15.11   0
   8 -15   1    0.50   16.75   0
   8 -15   1   13.42   11.20   0
   8 -15   1    8.24   16.49   0
   8 -15   1    6.22   11.09   0
   9 -15   1  105.22   15.82   0
   9 -15   1   97.14   15.25   0
   9 -15   1   86.62   26.10   0
   9 -15   1  108.15   22.87   0
   5  14  -1   73.99   20.27   0
   5  14  -1   80.62   13.61   0
   5  14  -1   47.78   12.04   0
   4  14  -1  108.68   14.61   0
   4  14  -1   80.05   12.99   0
   4  14  -1   96.73   20.06   0
   3  14  -1  178.58   17.89   0
   3  14  -1  185.95   23.73   0
   3  14  -1  176.19   17.96   0
  -3 -14   1  169.81   16.03   0
   2  14  -1  214.95   22.24   0
   2  14  -1  179.50   17.16   0
   2  14  -1  196.98   18.18   0
  -2 -14   1  210.20   17.09   0
   1  14  -1  361.82   24.11   0
   1  14  -1  365.45   24.19   0
   1  14  -1  344.55   26.41   0
  -1 -14   1  374.08   23.33   0
   0  14  -1  414.13   25.13   0
   0  14  -1  399.43   27.48   0
   0  14  -1  450.23   26.42   0
   0  14  -1  435.28   25.97   0
   0 -14   1  403.85   25.46   0
   0 -14   1  434.85   25.59   0
   0 -14   1  387.36   23.57   0
  -1  14  -1  315.83   20.20   0
  -1  14  -1  306.02   20.26   0
  -1  14  -1  259.60   19.71   0
  -1  14  -1  274.96   19.79   0
   1 -14   1  289.90   19.59   0
   1 -14   1  256.93   19.31   0
   1 -14   1  300.20   19.64   0
  -2  14  -1  328.67   21.45   0
  -2  14  -1  307.16   20.10   0
  -2  14  -1  339.26   21.30   0
   2 -14   1  277.86   22.27   0
   2 -14   1  355.91   21.76   0
   2 -14   1  349.53   21.44   0
   2 -14   1  321.46   20.84   0
  -3  14  -1  171.43   15.01   0
  -3  14  -1  179.12   15.13   0
   3 -14   1  178.88   15.31   0
   3 -14   1  159.80   17.77   0
   3 -14   1  182.74   15.63   0
   3 -14   1  199.28   20.82   0
   3 -14   1  183.71   14.65   0
  -4  14  -1  107.22   11.54   0
  -4  14  -1  113.76   13.61   0
   4 -14   1   69.46   14.08   0
   4 -14   1  115.62   11.99   0
   4 -14   1   97.75   10.78   0
   4 -14   1  117.63   11.86   0
   4 -14   1  115.64   17.89   0
  -5  14  -1  224.93   17.80   0
   5 -14   1  272.11   24.44   0
   5 -14   1  232.10   18.85   0
   5 -14   1  251.53   19.16   0
  -6  14  -1   30.27    7.98   0
   6 -14   1   40.52    9.91   0
   6 -14   1   34.19    9.85   0
   6 -14   1   66.62   15.90   0
   7 -14   1   89.22   13.30   0
   7 -14   1  108.31   13.80   0
   7 -14   1  152.14   21.78   0
   8 -14   1   11.48   10.13   0
   8 -14   1   21.28   11.51   0
   8 -14   1   25.83   16.67   0
   8 -14   1    5.22   16.50   0
   9 -14   1   62.12   13.02   0
   9 -14   1   96.69   21.88   0
   9 -14   1   80.00   14.48   0
   9 -14   1   65.84   21.81   0
  10 -14   1    3.54   11.04   0
  10 -14   1   18.34   20.13   0
  10 -14   1   13.31   25.60   0
   6  13  -1   61.50   12.24   0
   6  13  -1  101.22   23.14   0
   6  13  -1   91.30   13.40   0
   5  13  -1   18.31    9.58   0
   5  13  -1   25.17   16.16   0
   5  13  -1   37.54   10.84   0
   4  13  -1  173.49   17.83   0
   4  13  -1  152.58   22.93   0
   4  13  -1  162.82   16.11   0
   3  13  -1   73.79   11.07   0
   3  13  -1   66.09   15.13   0
   3  13  -1   60.37   10.84   0
  -3 -13   1   77.26   10.06   0
   2  13  -1  334.73   22.16   0
   2  13  -1  306.89   25.91   0
   2  13  -1  316.09   22.06   0
  -2 -13   1  322.93   21.19   0
   1  13  -1  138.81   12.67   0
   1  13  -1  114.79   15.39   0
   1  13  -1  108.60   11.62   0
   1  13  -1  116.33   12.49   0
  -1 -13   1  133.85   12.97   0
  -1 -13   1  122.85   12.12   0
   0  13  -1  374.47   22.31   0
   0  13  -1  327.68   23.46   0
   0  13  -1  341.74   21.28   0
   0  13  -1  335.29   21.67   0
   0 -13   1  361.70   21.93   0
   0 -13   1  324.73   20.29   0
   0 -13   1  347.93   21.60   0
  -1  13  -1  269.05   18.34   0
  -1  13  -1  276.83   18.62   0
  -1  13  -1  237.77   18.28   0
  -1  13  -1  254.51   17.61   0
   1 -13   1  281.56   17.91   0
   1 -13   1  286.01   18.20   0
   1 -13   1  266.67   18.10   0
   1 -13   1  252.62   18.27   0
  -2  13  -1  411.01   25.43   0
  -2  13  -1  492.38   26.45   0
  -2  13  -1  469.78   26.45   0
   2 -13   1  487.82   26.74   0
   2 -13   1  389.71   27.76   0
   2 -13   1  464.95   26.35   0
   2 -13   1  441.60   25.93   0
  -3  13  -1  124.44   12.43   0
  -3  13  -1  107.11   10.85   0
   3 -13   1  117.30   16.55   0
   3 -13   1  117.61   11.28   0
   3 -13   1  106.59   10.94   0
   3 -13   1  113.14   11.18   0
   3 -13   1   96.14   14.06   0
  -4  13  -1  176.55   13.83   0
  -4  13  -1  161.63   14.29   0
   4 -13   1  182.03   19.09   0
   4 -13   1  153.34   14.46   0
   4 -13   1  182.04   14.97   0
   4 -13   1  159.54   13.77   0
  -5  13  -1  185.14   15.51   0
   5 -13   1  210.03   16.80   0
   5 -13   1  181.95   16.01   0
   5 -13   1  228.76   21.75   0
   5 -13   1  200.03   15.72   0
  -6  13  -1   73.79    9.67   0
   6 -13   1  112.23   17.32   0
   6 -13   1   68.16    9.16   0
   6 -13   1   97.37   11.88   0
   6 -13   1   98.23   11.41   0
   6 -13   1   81.55   11.25   0
   7 -13   1   54.61   10.55   0
   7 -13   1   36.40    9.76   0
   7 -13   1   63.20   16.19   0
   8 -13   1   65.25   17.96   0
   8 -13   1   33.60   11.22   0
   8 -13   1   39.10   10.70   0
   9 -13   1   39.81   18.25   0
   9 -13   1    5.62    9.52   0
   9 -13   1   24.26   18.74   0
   9 -13   1   31.62   11.45   0
  10 -13   1   39.32   20.17   0
  10 -13   1   20.77   10.69   0
  10 -13   1   29.02   23.31   0
  10 -13   1   43.67   12.79   0
   6  12  -1  144.06   24.69   0
   6  12  -1   89.90   13.90   0
   6  12  -1  115.00   13.92   0
   5  12  -1   -7.87    8.00   0
   5  12  -1   -2.73   13.07   0
   5  12  -1   -5.87    8.09   0
   4  12  -1  195.66   17.61   0
   4  12  -1  167.69   23.40   0
   4  12  -1  177.02   17.59   0
  -4 -12   1  202.32   16.57   0
   3  12  -1   76.03   10.42   0
   3  12  -1   62.71   14.16   0
   3  12  -1   68.44    9.97   0
  -3 -12   1   79.46    9.67   0
   2  12  -1  246.72   17.55   0
   2  12  -1  259.79   22.62   0
   2  12  -1  259.04   18.56   0
   2  12  -1  270.46   19.03   0
  -2 -12   1  260.79   17.81   0
  -2 -12   1  283.17   18.23   0
   1  12  -1  126.00   11.88   0
   1  12  -1   98.69   10.64   0
   1  12  -1  116.85   11.15   0
   1  12  -1  108.69   14.31   0
  -1 -12   1  111.98   11.21   0
  -1 -12   1  106.85   10.83   0
   0  12  -1  357.78   21.19   0
   0  12  -1  374.62   21.56   0
   0  12  -1  344.17   23.21   0
   0  12  -1  337.60   21.50   0
   0 -12   1  334.55   20.49   0
   0 -12   1  341.97   21.28   0
   0 -12   1  363.34   21.55   0
  -1  12  -1  136.36   12.27   0
  -1  12  -1  136.20   11.30   0
  -1  12  -1  132.21   11.78   0
  -1  12  -1  136.63   11.91   0
   1 -12   1  129.26   11.74   0
   1 -12   1  121.49   11.21   0
   1 -12   1  119.38   11.78   0
   1 -12   1  143.67   11.99   0
  -2  12  -1  591.98   31.62   0
  -2  12  -1  525.48   30.84   0
  -2  12  -1  624.86   31.98   0
  -2  12  -1  557.11   31.27   0
   2 -12   1  506.07   33.07   0
   2 -12   1  615.16   35.86   0
   2 -12   1  565.97   31.36   0
   2 -12   1  588.78   31.60   0
   2 -12   1  601.10   31.96   0
  -3  12  -1   41.21    7.00   0
  -3  12  -1   44.75    7.09   0
   3 -12   1   37.39    6.64   0
   3 -12   1   45.84    7.45   0
   3 -12   1   36.20    6.92   0
   3 -12   1   53.86   11.02   0
  -4  12  -1  357.44   21.83   0
  -4  12  -1  387.96   22.17   0
   4 -12   1  337.41   21.85   0
   4 -12   1  345.49   21.36   0
   4 -12   1  402.77   26.91   0
   4 -12   1  356.24   22.21   0
   4 -12   1  375.67   22.65   0
  -5  12  -1   53.50    7.99   0
  -5  12  -1   55.22    7.61   0
   5 -12   1   51.72    7.27   0
   5 -12   1   76.16   13.34   0
   5 -12   1   52.19    8.40   0
   5 -12   1   66.05    8.83   0
   5 -12   1   50.96    7.75   0
  -6  12  -1  139.42   13.08   0
   6 -12   1  169.74   14.94   0
   6 -12   1  178.62   14.51   0
   6 -12   1  166.45   14.76   0
   6 -12   1  200.88   21.21   0
   6 -12   1  149.21   13.03   0
   7 -12   1   96.64   11.41   0
   7 -12   1  123.04   18.81   0
   7 -12   1   98.06   11.30   0
   7 -12   1   79.02   10.42   0
   8 -12   1  167.91   23.14   0
   8 -12   1  116.89   13.68   0
   8 -12   1  116.23   12.85   0
   9 -12   1    7.70    8.98   0
   9 -12   1   39.28   19.05   0
   9 -12   1    4.94    9.55   0
  10 -12   1   20.91   21.82   0
  10 -12   1   51.96   12.33   0
  10 -12   1   59.96   10.44   0
  10 -12   1   85.59   22.90   0
   7  11  -1   -8.60    8.47   0
   7  11  -1  -20.67    8.07   0
   7  11  -1  -17.67   16.00   0
   6  11  -1  224.65   29.38   0
   6  11  -1  185.82   18.01   0
   6  11  -1  191.46   18.36   0
   5  11  -1   -9.69    7.06   0
   5  11  -1  -12.52   11.78   0
   5  11  -1  -11.00    7.36   0
   4  11  -1  311.33   27.74   0
   4  11  -1  311.85   21.12   0
   4  11  -1  314.20   21.28   0
  -4 -11   1  313.23   20.18   0
   3  11  -1    8.22    5.17   0
   3  11  -1   12.46    6.60   0
   3  11  -1   10.01    9.24   0
   3  11  -1    8.26    4.65   0
   3  11  -1   -2.83    5.93   0
  -3 -11   1    4.07    5.18   0
   2  11  -1  463.18   26.85   0
   2  11  -1  440.19   30.11   0
   2  11  -1  461.68   26.31   0
   2  11  -1  458.71   26.34   0
  -2 -11   1  449.61   26.30   0
  -2 -11   1  489.43   26.48   0
   1  11  -1   12.20    4.82   0
   1  11  -1   18.58    6.10   0
   1  11  -1   12.30    5.59   0
   1  11  -1    8.71    7.08   0
  -1 -11   1   16.21    5.16   0
  -1 -11   1   15.85    5.23   0
   0  11  -1  600.44   32.16   0
   0  11  -1  596.61   32.09   0
   0  11  -1  621.22   32.51   0
   0  11  -1  545.57   33.48   0
   0 -11   1  600.20   32.20   0
   0 -11   1  616.36   32.39   0
   0 -11   1  580.92   31.85   0
   0 -11   1  594.42   32.09   0
  -1  11  -1   55.02    8.09   0
  -1  11  -1   64.48    7.88   0
  -1  11  -1   52.85    6.88   0
  -1  11  -1   60.51    7.55   0
   1 -11   1   57.96    7.15   0
   1 -11   1   56.16    7.93   0
   1 -11   1   55.25    6.97   0
   1 -11   1   58.25    7.19   0
  -2  11  -1  646.72   36.37   0
  -2  11  -1  735.66   37.06   0
  -2  11  -1  702.21   36.99   0
  -2  11  -1  702.37   37.22   0
   2 -11   1  735.69   40.63   0
   2 -11   1  696.71   36.97   0
   2 -11   1  691.96   37.19   0
   2 -11   1  686.18   36.89   0
  -3  11  -1   43.67    6.63   0
  -3  11  -1   41.77    6.67   0
   3 -11   1   42.20    6.04   0
   3 -11   1   51.69   10.01   0
   3 -11   1   42.07    6.35   0
   3 -11   1   42.74    6.81   0
   3 -11   1   43.31    6.70   0
  -4  11  -1  600.08   31.86   0
   4 -11   1  630.19   35.81   0
   4 -11   1  558.33   31.82   0
   4 -11   1  611.84   32.08   0
   4 -11   1  604.56   32.27   0
   4 -11   1  533.73   31.27   0
  -5  11  -1   -7.18    3.88   0
  -5  11  -1   -7.03    4.48   0
   5 -11   1   -4.90    5.16   0
   5 -11   1   -1.13    5.47   0
   5 -11   1   -0.38    4.83   0
   5 -11   1   -3.38    8.21   0
   5 -11   1   -3.24    4.10   0
  -6  11  -1  254.77   16.88   0
  -6  11  -1  223.73   16.27   0
   6 -11   1  302.42   24.03   0
   6 -11   1  281.09   18.11   0
   6 -11   1  297.98   18.34   0
   6 -11   1  255.52   16.99   0
   6 -11   1  280.22   17.99   0
  -7  11  -1    2.11    6.38   0
   7 -11   1   -0.80    6.68   0
   7 -11   1   13.48    6.62   0
   7 -11   1    7.36    6.75   0
   7 -11   1   18.97   12.46   0
   7 -11   1   14.04    8.98   0
   8 -11   1  159.69   15.32   0
   8 -11   1  207.73   15.95   0
   8 -11   1  186.79   16.26   0
   8 -11   1  211.77   25.33   0
   9 -11   1   -6.68    7.56   0
   9 -11   1   15.79   16.34   0
   9 -11   1  -10.19    8.57   0
  10 -11   1   76.02   10.26   0
  10 -11   1   99.42   13.21   0
   7  10  -1  -10.00    7.49   0
   7  10  -1  -18.71    7.49   0
   7  10  -1   -8.73   16.89   0
   6  10  -1  326.28   22.37   0
   6  10  -1  302.67   22.20   0
   6  10  -1  350.20   33.52   0
   5  10  -1   34.99    8.78   0
   5  10  -1   51.11    9.20   0
   5  10  -1   66.61   16.67   0
   4  10  -1  424.18   31.44   0
   4  10  -1  443.04   25.57   0
   4  10  -1  382.17   23.77   0
   4  10  -1  452.93   25.44   0
   4  10  -1  397.74   24.54   0
  -4 -10   1  431.36   24.51   0
   3  10  -1   45.09    7.73   0
   3  10  -1   53.61   11.63   0
   3  10  -1   34.87    6.30   0
   3  10  -1   35.76    5.99   0
   3  10  -1   36.77    7.02   0
  -3 -10   1   47.91    6.80   0
  -3 -10   1   43.15    6.75   0
   2  10  -1  606.54   31.72   0
   2  10  -1  600.45   32.01   0
   2  10  -1  568.83   31.11   0
   2  10  -1  554.64   34.92   0
   2  10  -1  592.30   31.59   0
  -2 -10   1  592.27   31.51   0
  -2 -10   1  567.06   31.55   0
   1  10  -1   -3.17    3.34   0
   1  10  -1   -4.66    3.93   0
   1  10  -1   -0.84    4.38   0
   1  10  -1   -1.42    3.10   0
  -1 -10   1   -4.74    3.63   0
  -1 -10   1   -3.10    3.33   0
   0  10  -1  668.53   35.10   0
   0  10  -1  692.76   35.75   0
   0  10  -1  657.44   35.35   0
   0  10  -1  685.88   35.45   0
   0 -10   1  664.30   35.40   0
   0 -10   1  632.18   35.24   0
   0 -10   1  670.72   35.56   0
   0 -10   1  715.38   35.56   0
  -1  10  -1   -2.51    3.88   0
  -1  10  -1   -6.92    3.48   0
  -1  10  -1   -2.24    3.30   0
   1 -10   1    3.18    3.68   0
   1 -10   1   -3.22    3.69   0
   1 -10   1    0.92    3.49   0
   1 -10   1    2.11    5.46   0
  -2  10  -1  615.48   33.37   0
  -2  10  -1  679.50   34.12   0
  -2  10  -1  675.21   34.27   0
  -2  10  -1  557.72   36.95   0
  -2  10  -1  633.07   33.99   0
   2 -10   1  637.87   33.97   0
   2 -10   1  648.94   33.64   0
   2 -10   1  654.66   34.09   0
   2 -10   1  693.25   37.31   0
   2 -10   1  670.79   34.40   0
  -3  10  -1   18.65    8.02   0
  -3  10  -1   19.75    4.87   0
  -3  10  -1   21.90    4.80   0
  -3  10  -1   17.92    4.92   0
   3 -10   1   31.80    7.93   0
   3 -10   1   27.36    5.37   0
   3 -10   1   15.87    4.41   0
   3 -10   1   20.47    4.81   0
   3 -10   1   20.08    4.98   0
  -4  10  -1  897.03   46.26   0
  -4  10  -1  866.47   54.97   0
   4 -10   1  920.75   46.71   0
   4 -10   1  899.77   46.49   0
   4 -10   1  942.13   49.92   0
   4 -10   1  904.40   46.13   0
   4 -10   1  901.08   46.43   0
  -5  10  -1   13.24    4.80   0
  -5  10  -1   27.93    5.86   0
   5 -10   1   37.13    9.52   0
   5 -10   1   26.25    6.06   0
   5 -10   1   20.87    5.93   0
   5 -10   1   21.36    5.96   0
   5 -10   1   26.27    5.42   0
  -6  10  -1  411.76   25.28   0
  -6  10  -1  454.35   25.71   0
   6 -10   1  523.16   26.65   0
   6 -10   1  458.80   25.76   0
   6 -10   1  500.65   26.88   0
   6 -10   1  474.55   26.43   0
   6 -10   1  495.75   31.77   0
  -7  10  -1  -11.91    3.99   0
  -7  10  -1   -6.54    3.46   0
   7 -10   1   -6.26    4.28   0
   7 -10   1  -10.49    5.71   0
   7 -10   1   -5.93    5.62   0
   7 -10   1   -4.38    6.14   0
   7 -10   1    9.66   11.71   0
   8 -10   1  299.73   19.97   0
   8 -10   1  322.02   29.29   0
   8 -10   1  307.29   20.14   0
   8 -10   1  296.39   19.53   0
   9 -10   1   -3.45   14.80   0
   9 -10   1   -0.12    8.30   0
   9 -10   1   -9.28    6.30   0
   9 -10   1    1.02    6.83   0
  10 -10   1   83.85    9.87   0
  10 -10   1  169.84   28.49   0
  10 -10   1   96.73   12.29   0
  11 -10   1  -11.71   20.21   0
  11 -10   1  -15.52    9.49   0
  11 -10   1  -10.08   21.17   0
   8   9  -1  132.34   26.21   0
   8   9  -1   93.28   11.11   0
   8   9  -1   59.20   10.64   0
   7   9  -1   18.41    8.20   0
   7   9  -1   32.53    8.31   0
   7   9  -1   41.08   18.53   0
   6   9  -1  224.75   17.24   0
   6   9  -1  207.82   17.45   0
   6   9  -1  255.45   28.30   0
   5   9  -1   75.87    8.89   0
   5   9  -1   60.52    9.17   0
   5   9  -1   89.97   17.45   0
   5   9  -1   69.29    9.28   0
  -5  -9   1   76.13    8.65   0
   4   9  -1  331.07   20.71   0
   4   9  -1  347.25   21.39   0
   4   9  -1  378.32   28.17   0
   4   9  -1  372.01   22.25   0
   4   9  -1  384.76   22.10   0
  -4  -9   1  350.49   21.10   0
  -4  -9   1  389.78   21.42   0
   3   9  -1  227.59   15.44   0
   3   9  -1  224.37   14.87   0
   3   9  -1  220.36   19.79   0
   3   9  -1  225.80   14.28   0
   3   9  -1  233.91   15.22   0
  -3  -9   1  236.71   14.81   0
  -3  -9   1  218.02   14.55   0
   2   9  -1  523.48   28.12   0
   2   9  -1  524.05   27.84   0
   2   9  -1  495.35   27.38   0
   2   9  -1  491.83   27.71   0
  -2  -9   1  530.52   27.79   0
   1   9  -1   33.70    4.96   0
   1   9  -1   40.35    5.77   0
   1   9  -1   32.97    5.10   0
   1   9  -1   38.13    6.00   0
  -1  -9   1   40.21    5.71   0
  -1  -9   1   45.55    5.77   0
  -1  -9   1   36.85    5.26   0
   0   9  -1  721.41   37.65   0
   0   9  -1  755.72   38.04   0
   0   9  -1  783.38   38.33   0
   0   9  -1  637.77   40.17   0
   0   9  -1  751.92   37.90   0
   0  -9   1  743.55   38.00   0
   0  -9   1  754.69   37.69   0
   0  -9   1  747.64   38.15   0
   0  -9   1  763.70   38.01   0
   0  -9   1  694.03   37.85   0
  -1   9  -1   43.76    7.86   0
  -1   9  -1   48.89    5.88   0
  -1   9  -1   55.52    6.07   0
  -1   9  -1   50.79    6.30   0
  -1   9  -1   47.94    5.51   0
   1  -9   1   52.21    5.57   0
   1  -9   1   62.68    9.21   0
   1  -9   1   58.21    6.34   0
   1  -9   1   43.94    5.76   0
   1  -9   1   52.93    6.12   0
  -2   9  -1  440.01   24.11   0
  -2   9  -1  449.65   23.90   0
  -2   9  -1  459.01   24.18   0
  -2   9  -1  457.45   24.45   0
  -2   9  -1  407.76   27.13   0
   2  -9   1  469.45   26.99   0
   2  -9   1  426.10   23.71   0
   2  -9   1  438.23   24.30   0
   2  -9   1  456.39   24.28   0
   2  -9   1  452.10   24.26   0
  -3   9  -1    5.29    3.84   0
  -3   9  -1    1.89    6.06   0
  -3   9  -1    2.45    3.34   0
  -3   9  -1   -1.95    3.32   0
   3  -9   1   10.44    5.52   0
   3  -9   1    6.29    3.89   0
   3  -9   1    4.49    3.81   0
   3  -9   1   -2.30    3.66   0
   3  -9   1    4.48    3.40   0
  -4   9  -1  638.78   33.89   0
  -4   9  -1  583.28   38.99   0
  -4   9  -1  661.25   33.96   0
   4  -9   1  653.31   34.10   0
   4  -9   1  666.72   34.08   0
   4  -9   1  680.63   37.45   0
   4  -9   1  671.95   33.87   0
   4  -9   1  663.98   34.38   0
  -5   9  -1   63.42   13.69   0
  -5   9  -1   61.22    6.89   0
  -5   9  -1   63.60    6.80   0
   5  -9   1   58.98    6.79   0
   5  -9   1   91.39   13.09   0
   5  -9   1   53.78    6.94   0
   5  -9   1   60.81    7.48   0
   5  -9   1   73.61    7.63   0
  -6   9  -1  450.36   25.84   0
  -6   9  -1  468.91   26.10   0
   6  -9   1  524.87   26.84   0
   6  -9   1  519.40   27.19   0
   6  -9   1  501.39   32.43   0
   6  -9   1  486.66   26.35   0
   6  -9   1  495.55   26.97   0
  -7   9  -1   27.10    5.21   0
   7  -9   1   41.96    7.45   0
   7  -9   1   32.74    5.85   0
   7  -9   1   56.48   13.90   0
   7  -9   1   35.20    6.80   0
   7  -9   1   45.03    7.40   0
   8  -9   1  287.50   18.87   0
   8  -9   1  305.88   18.78   0
   8  -9   1  338.12   28.96   0
   8  -9   1  242.16   17.68   0
   9  -9   1   10.85    5.89   0
   9  -9   1   19.88    8.28   0
   9  -9   1   17.66   16.40   0
   9  -9   1   17.88    7.14   0
  10  -9   1  137.48   13.59   0
  10  -9   1  114.18   12.73   0
  10  -9   1  176.30   29.25   0
  11  -9   1  -15.04   20.54   0
  11  -9   1  -10.09   19.22   0
   8   8  -1   48.90    8.51   0
   8   8  -1   62.60   22.12   0
   8   8  -1   31.68    8.43   0
   7   8  -1   43.26    8.55   0
   7   8  -1   80.62   20.57   0
   7   8  -1   41.00    8.86   0
   6   8  -1  182.43   15.76   0
   6   8  -1  206.58   24.76   0
   6   8  -1  201.90   15.06   0
   6   8  -1  214.13   15.67   0
   5   8  -1   68.13    8.79   0
   5   8  -1   81.51    8.59   0
   5   8  -1   86.37    9.34   0
   5   8  -1   72.71   14.80   0
   5   8  -1   73.53    7.88   0
  -5  -8   1   78.32    7.93   0
  -5  -8   1   87.17    8.51   0
   4   8  -1  304.73   17.90   0
   4   8  -1  301.33   18.07   0
   4   8  -1  289.89   18.19   0
   4   8  -1  292.78   23.57   0
   4   8  -1  264.08   16.99   0
  -4  -8   1  285.35   17.33   0
  -4  -8   1  314.28   17.62   0
   3   8  -1  383.45   21.28   0
   3   8  -1  376.84   20.88   0
   3   8  -1  377.05   21.35   0
   3   8  -1  384.43   21.64   0
  -3  -8   1  368.42   21.09   0
  -3  -8   1  371.06   21.18   0
   2   8  -1  384.89   22.52   0
   2   8  -1  409.60   22.87   0
   2   8  -1  395.46   22.51   0
   2   8  -1  396.83   22.25   0
  -2  -8   1  423.14   22.62   0
  -2  -8   1  490.03   26.32   0
   1   8  -1  537.79   28.32   0
   1   8  -1  532.10   28.44   0
   1   8  -1  458.39   30.72   0
   1   8  -1  571.52   28.86   0
   1   8  -1  552.58   28.64   0
  -1  -8   1  558.84   28.76   0
  -1  -8   1  569.50   28.64   0
  -1  -8   1  547.94   28.27   0
  -1  -8   1  554.50   28.62   0
   0   8  -1  901.74   44.89   0
   0   8  -1  906.27   45.23   0
   0   8  -1  868.07   44.74   0
   0   8  -1  797.14   47.11   0
   0   8  -1  908.51   45.10   0
   0  -8   1  909.96   45.22   0
   0  -8   1  941.37   45.11   0
   0  -8   1  882.36   44.70   0
   0  -8   1  893.35   45.08   0
  -1   8  -1  546.77   27.63   0
  -1   8  -1  545.90   27.52   0
  -1   8  -1  544.21   27.76   0
  -1   8  -1  484.66   29.91   0
  -1   8  -1  515.07   27.80   0
   1  -8   1  528.44   27.38   0
   1  -8   1  515.21   27.61   0
   1  -8   1  542.04   30.22   0
   1  -8   1  515.12   27.66   0
   1  -8   1  529.54   27.80   0
  -2   8  -1  733.16   35.12   0
  -2   8  -1  636.30   37.74   0
  -2   8  -1  642.72   34.59   0
  -2   8  -1  690.87   35.11   0
  -2   8  -1  690.86   34.87   0
   2  -8   1  658.13   34.88   0
   2  -8   1  641.03   34.55   0
   2  -8   1  736.73   37.49   0
   2  -8   1  680.88   35.08   0
   2  -8   1  687.01   34.90   0
  -3   8  -1  294.76   16.60   0
  -3   8  -1  279.69   16.24   0
  -3   8  -1  298.72   20.72   0
  -3   8  -1  302.86   16.62   0
   3  -8   1  277.11   16.61   0
   3  -8   1  293.98   16.91   0
   3  -8   1  290.87   16.40   0
   3  -8   1  314.44   19.56   0
   3  -8   1  281.89   16.64   0
  -4   8  -1  182.45   11.34   0
  -4   8  -1  181.38   16.78   0
  -4   8  -1  171.33   11.36   0
  -4   8  -1  159.66   10.90   0
  -4   8  -1  163.33   13.50   0
   4  -8   1  191.89   11.99   0
   4  -8   1  176.95   11.65   0
   4  -8   1  179.92   11.72   0
   4  -8   1  194.97   15.17   0
   4  -8   1  179.00   11.34   0
  -5   8  -1  223.51   13.54   0
  -5   8  -1  204.49   19.53   0
  -5   8  -1  227.37   13.73   0
   5  -8   1  247.89   14.41   0
   5  -8   1  220.23   14.55   0
   5  -8   1  227.21   13.77   0
   5  -8   1  245.48   14.21   0
   5  -8   1  235.58   19.09   0
  -6   8  -1  245.40   15.30   0
  -6   8  -1  250.81   15.61   0
   6  -8   1  311.82   23.30   0
   6  -8   1  276.87   16.09   0
   6  -8   1  286.78   16.92   0
   6  -8   1  294.69   16.80   0
   6  -8   1  287.94   16.48   0
   7  -8   1   80.88   14.71   0
   7  -8   1   62.52    7.69   0
   7  -8   1   62.30    8.70   0
   7  -8   1   64.61    7.17   0
   7  -8   1   68.78    7.95   0
   7  -8   1   56.43    6.49   0
   8  -8   1  210.64   14.62   0
   8  -8   1  198.21   15.73   0
   8  -8   1  179.13   13.64   0
   8  -8   1  207.88   14.44   0
   8  -8   1  189.57   13.18   0
   9  -8   1   32.86   16.48   0
   9  -8   1   26.62    7.07   0
   9  -8   1   20.62    7.70   0
   9  -8   1   15.32    9.27   0
  10  -8   1  119.41   24.34   0
  11  -8   1   22.48   22.37   0
  11  -8   1    8.44   20.15   0
   9   7  -1  103.72   26.46   0
   9   7  -1   57.77    9.42   0
   8   7  -1   13.52    7.02   0
   8   7  -1   24.92    6.82   0
   8   7  -1   36.09   19.88   0
   7   7  -1  155.63   13.43   0
   7   7  -1  212.36   26.91   0
   7   7  -1  150.58   13.63   0
   7   7  -1  145.18   13.86   0
   6   7  -1   37.10    7.10   0
   6   7  -1   50.89    6.99   0
   6   7  -1   61.86   15.59   0
   6   7  -1   22.01    7.24   0
   5   7  -1  151.95   11.82   0
   5   7  -1  152.09   10.96   0
   5   7  -1  151.94   12.17   0
   5   7  -1  161.06   19.35   0
   5   7  -1  145.23   12.27   0
  -5  -7   1  141.17   10.28   0
  -5  -7   1  166.41   11.07   0
   4   7  -1   94.04    9.47   0
   4   7  -1  110.06   14.79   0
   4   7  -1  104.87    8.33   0
   4   7  -1  102.91    9.15   0
   4   7  -1  104.12    9.48   0
  -4  -7   1  102.16    8.21   0
  -4  -7   1  110.00    8.68   0
   3   7  -1  275.85   15.93   0
   3   7  -1  288.05   16.69   0
   3   7  -1  284.46   16.43   0
   3   7  -1  277.17   16.27   0
  -3  -7   1  281.55   16.23   0
  -3  -7   1  271.25   16.15   0
   2   7  -1   83.84    7.05   0
   2   7  -1   89.39    7.57   0
   2   7  -1   97.67    7.80   0
   2   7  -1   90.64    7.97   0
  -2  -7   1   83.48    7.34   0
  -2  -7   1   97.23    7.12   0
  -2  -7   1   91.92    7.22   0
   1   7  -1  294.31   16.65   0
   1   7  -1  279.41   19.21   0
   1   7  -1  307.98   16.81   0
   1   7  -1  292.62   16.90   0
   1   7  -1  306.32   17.14   0
  -1  -7   1  309.33   16.91   0
  -1  -7   1  307.21   16.58   0
  -1  -7   1  308.36   16.98   0
  -1  -7   1  314.93   16.94   0
   0   7  -1  352.01   18.84   0
   0   7  -1  362.73   19.03   0
   0   7  -1  314.61   20.86   0
   0   7  -1  344.10   19.14   0
   0   7  -1  342.24   18.70   0
   0  -7   1  371.98   19.21   0
   0  -7   1  355.69   18.72   0
   0  -7   1  341.82   18.90   0
   0  -7   1  359.58   19.03   0
  -1   7  -1   46.38    4.99   0
  -1   7  -1   42.52    4.64   0
  -1   7  -1   48.47    5.06   0
  -1   7  -1   47.21    7.22   0
  -1   7  -1   52.15    5.30   0
   1  -7   1   51.99    5.55   0
   1  -7   1   55.19    7.46   0
   1  -7   1   57.03    5.50   0
   1  -7   1   54.18    5.34   0
   1  -7   1   47.11    4.92   0
  -2   7  -1  765.26   36.95   0
  -2   7  -1  694.36   39.39   0
  -2   7  -1  703.02   36.49   0
  -2   7  -1  716.97   36.57   0
  -2   7  -1  726.77   36.77   0
   2  -7   1  736.80   36.70   0
   2  -7   1  700.66   36.44   0
   2  -7   1  700.62   36.73   0
   2  -7   1  781.46   38.97   0
   2  -7   1  719.15   36.85   0
  -3   7  -1   62.74    5.72   0
  -3   7  -1   65.58    6.18   0
  -3   7  -1   77.47    9.85   0
  -3   7  -1   66.70    5.97   0
   3  -7   1   61.21    6.32   0
   3  -7   1   69.21    6.32   0
   3  -7   1   60.59    5.95   0
   3  -7   1   74.22    8.67   0
   3  -7   1   62.03    6.23   0
  -4   7  -1  283.69   21.06   0
  -4   7  -1  281.02   15.93   0
  -4   7  -1  293.64   15.96   0
  -4   7  -1  280.59   15.80   0
   4  -7   1  290.58   16.16   0
   4  -7   1  290.73   16.33   0
   4  -7   1  289.02   16.00   0
   4  -7   1  305.91   19.86   0
   4  -7   1  280.62   16.31   0
  -5   7  -1  202.69   19.09   0
  -5   7  -1  229.13   13.54   0
  -5   7  -1  237.23   13.57   0
  -5   7  -1  247.30   13.76   0
   5  -7   1  250.82   14.18   0
   5  -7   1  249.15   14.39   0
   5  -7   1  244.35   13.99   0
   5  -7   1  253.51   14.50   0
   5  -7   1  253.23   19.25   0
  -6   7  -1  117.96    8.71   0
  -6   7  -1  129.35    8.43   0
  -6   7  -1  131.39    8.85   0
   6  -7   1  145.95   10.34   0
   6  -7   1  173.40   16.93   0
   6  -7   1  135.81   10.39   0
   6  -7   1  131.14    9.55   0
   6  -7   1  149.42   10.70   0
   6  -7   1  144.49    9.91   0
   7  -7   1  244.31   14.60   0
   7  -7   1  233.06   14.31   0
   7  -7   1  264.07   15.35   0
   7  -7   1  224.02   16.79   0
   7  -7   1  252.73   15.57   0
   7  -7   1  264.70   24.02   0
   8  -7   1  117.83   11.01   0
   8  -7   1  157.33   22.29   0
   8  -7   1  143.82   13.84   0
   8  -7   1  131.32   11.35   0
   8  -7   1  105.28    9.11   0
   9  -7   1   90.34    9.50   0
   9  -7   1   91.23   20.29   0
   9  -7   1   98.47   10.44   0
   9  -7   1   98.24   14.67   0
  10  -7   1   71.26   14.61   0
  10  -7   1   62.66   21.16   0
  11  -7   1   24.19   19.97   0
  11  -7   1   20.82   20.74   0
   9   6  -1   94.24   24.95   0
   9   6  -1   50.65    8.55   0
   8   6  -1   -0.24   16.65   0
   8   6  -1   -7.44    5.76   0
   8   6  -1  -13.31    5.95   0
   8   6  -1    8.67    5.44   0
   7   6  -1  169.41   13.73   0
   7   6  -1  183.52   13.84   0
   7   6  -1  212.50   26.53   0
   7   6  -1  181.67   14.12   0
   6   6  -1    9.52    5.02   0
   6   6  -1   16.49   11.76   0
   6   6  -1    0.83    5.41   0
   6   6  -1   11.30    4.42   0
  -6  -6   1   17.61    5.23   0
   5   6  -1  385.43   20.76   0
   5   6  -1  406.19   20.89   0
   5   6  -1  345.40   20.77   0
   5   6  -1  374.66   20.16   0
   5   6  -1  361.99   27.21   0
  -5  -6   1  333.61   19.61   0
  -5  -6   1  358.89   20.02   0
   4   6  -1  130.20    9.26   0
   4   6  -1  105.77    9.24   0
   4   6  -1  100.85    9.23   0
   4   6  -1  110.47    8.29   0
  -4  -6   1  121.89    8.39   0
  -4  -6   1  123.04    8.63   0
   3   6  -1  713.04   36.04   0
   3   6  -1  691.94   35.64   0
   3   6  -1  717.74   35.79   0
   3   6  -1  670.74   35.86   0
  -3  -6   1  687.95   35.55   0
  -3  -6   1  705.89   35.76   0
  -3  -6   1  738.08   36.75   0
  -3  -6   1  701.90   35.86   0
   2   6  -1  151.19    9.67   0
   2   6  -1  149.33    9.99   0
   2   6  -1  159.15   10.01   0
   2   6  -1  156.13   10.25   0
  -2  -6   1  152.19    9.57   0
  -2  -6   1  163.31    9.88   0
  -2  -6   1  170.83   10.00   0
   1   6  -1 1549.18   75.81   0
   1   6  -1 1366.68   77.75   0
   1   6  -1 1522.05   75.78   0
   1   6  -1 1557.78   76.00   0
   1   6  -1 1585.57   76.10   0
  -1  -6   1 1593.74   75.81   0
  -1  -6   1 1563.64   76.04   0
  -1  -6   1 1568.83   76.07   0
  -1  -6   1 1626.56   75.99   0
   0   6  -1  255.60   14.65   0
   0   6  -1  263.11   14.38   0
   0   6  -1  265.60   14.59   0
   0   6  -1  240.57   16.29   0
   0   6  -1  258.07   14.44   0
   0  -6   1  273.07   14.67   0
   0  -6   1  272.54   14.63   0
   0  -6   1  271.00   14.71   0
   0  -6   1  274.79   14.38   0
  -1   6  -1 1628.12   77.67   0
  -1   6  -1 1530.82   77.35   0
  -1   6  -1 1524.07   79.42   0
  -1   6  -1 1646.48   77.64   0
  -1   6  -1 1574.58   77.39   0
   1  -6   1 1646.28   79.39   0
   1  -6   1 1545.67   77.31   0
   1  -6   1 1610.09   77.51   0
   1  -6   1 1535.47   77.53   0
   1  -6   1 1592.75   77.64   0
  -2   6  -1  227.93   15.54   0
  -2   6  -1  233.79   12.89   0
  -2   6  -1  216.32   12.70   0
  -2   6  -1  245.12   13.07   0
  -2   6  -1  225.43   13.03   0
   2  -6   1  240.77   13.00   0
   2  -6   1  229.85   13.02   0
   2  -6   1  225.44   12.99   0
   2  -6   1  217.65   12.68   0
   2  -6   1  247.17   15.05   0
  -3   6  -1  523.95   26.22   0
  -3   6  -1  517.52   26.26   0
  -3   6  -1  542.35   26.42   0
  -3   6  -1  515.24   26.29   0
  -3   6  -1  522.39   30.21   0
   3  -6   1  504.77   26.46   0
   3  -6   1  518.68   26.35   0
   3  -6   1  474.86   26.33   0
   3  -6   1  515.82   28.81   0
   3  -6   1  501.67   26.18   0
  -4   6  -1  240.26   13.52   0
  -4   6  -1  243.38   13.45   0
  -4   6  -1  237.66   13.35   0
  -4   6  -1  246.03   13.41   0
  -4   6  -1  246.48   18.46   0
   4  -6   1  235.09   13.87   0
   4  -6   1  265.31   17.65   0
   4  -6   1  247.75   13.62   0
   4  -6   1  230.73   13.78   0
   4  -6   1  243.12   13.70   0
  -5   6  -1  173.03   10.76   0
  -5   6  -1  180.37   17.03   0
  -5   6  -1  193.87   10.73   0
  -5   6  -1  196.70   10.95   0
   5  -6   1  181.63   11.23   0
   5  -6   1  171.10   11.89   0
   5  -6   1  217.79   11.69   0
   5  -6   1  191.94   11.38   0
   5  -6   1  212.07   16.76   0
   5  -6   1  178.72   11.72   0
  -6   6  -1    4.81    2.40   0
  -6   6  -1    5.12    2.64   0
   6  -6   1    9.12    3.78   0
   6  -6   1    8.41    3.56   0
   6  -6   1    3.86    4.02   0
   6  -6   1   10.37    4.95   0
   6  -6   1   10.24    7.55   0
   6  -6   1   14.50    3.49   0
   7  -6   1  204.30   13.09   0
   7  -6   1  251.14   13.96   0
   7  -6   1  227.26   14.29   0
   7  -6   1  248.88   23.52   0
   7  -6   1  214.19   16.74   0
   7  -6   1  232.77   13.27   0
   8  -6   1   46.99   15.30   0
   8  -6   1   58.73    6.88   0
   8  -6   1   61.39    6.86   0
   8  -6   1   57.45   10.17   0
   9  -6   1  156.34   17.68   0
   9  -6   1  162.46   27.40   0
  10  -6   1   22.39   18.57   0
  10  -6   1   35.78   13.46   0
  11  -6   1   58.25   23.45   0
  11  -6   1   62.95   22.41   0
   9   5  -1  129.76   25.22   0
   9   5  -1  123.27   12.17   0
   8   5  -1  -12.82   15.18   0
   8   5  -1   -4.43    4.14   0
   7   5  -1  225.55   15.24   0
   7   5  -1  258.78   15.81   0
   7   5  -1  228.92   17.11   0
   7   5  -1  250.33   15.72   0
   7   5  -1  275.31   26.83   0
   6   5  -1   -0.15   10.04   0
   6   5  -1  -13.71    4.01   0
   6   5  -1  -10.05    3.48   0
   6   5  -1    5.57    4.71   0
  -6  -5   1   -1.56    1.40   0
   5   5  -1  398.30   23.90   0
   5   5  -1  475.19   23.72   0
   5   5  -1  451.23   23.30   0
   5   5  -1  461.67   30.23   0
   5   5  -1  472.12   23.90   0
   5   5  -1  455.88   23.76   0
  -5  -5   1  406.74   22.77   0
  -5  -5   1  415.39   23.40   0
  -5  -5   1  461.31   23.23   0
   4   5  -1    2.64    3.31   0
   4   5  -1   -7.04    3.47   0
   4   5  -1    4.13    2.87   0
   4   5  -1   -7.07    3.43   0
  -4  -5   1    8.18    2.98   0
  -4  -5   1    5.02    2.75   0
  -4  -5   1    6.54    3.07   0
   3   5  -1  712.44   36.33   0
   3   5  -1  714.06   36.06   0
   3   5  -1  709.25   36.11   0
   3   5  -1  705.73   36.28   0
  -3  -5   1  726.54   36.12   0
  -3  -5   1  713.88   36.16   0
  -3  -5   1  726.38   36.02   0
  -3  -5   1  729.58   36.22   0
   2   5  -1   -2.70    2.11   0
   2   5  -1   -2.89    2.20   0
   2   5  -1    0.91    2.00   0
   2   5  -1   -2.60    2.07   0
  -2  -5   1   -0.02    1.82   0
  -2  -5   1   -1.68    1.84   0
  -2  -5   1   -0.43    1.84   0
  -2  -5   1   -0.58    2.02   0
   1   5  -1 1055.40   51.09   0
   1   5  -1 1013.56   50.86   0
   1   5  -1 1037.43   51.09   0
   1   5  -1 1027.78   50.90   0
  -1  -5   1 1021.62   51.08   0
  -1  -5   1 1014.10   50.82   0
  -1  -5   1 1027.58   51.06   0
  -1  -5   1 1063.10   51.02   0
   0   5  -1    0.32    1.82   0
   0   5  -1    2.34    1.98   0
   0   5  -1    1.86    3.00   0
   0   5  -1   -0.22    1.79   0
   0   5  -1    0.41    1.67   0
   0  -5   1    3.07    2.91   0
   0  -5   1   -0.71    1.78   0
   0  -5   1   -1.16    1.66   0
   0  -5   1    0.83    1.91   0
   0  -5   1    1.93    1.71   0
  -1   5  -1  836.58   40.09   0
  -1   5  -1  806.77   41.78   0
  -1   5  -1  780.99   39.85   0
  -1   5  -1  796.81   40.05   0
  -1   5  -1  790.22   39.87   0
   1  -5   1  834.96   41.57   0
   1  -5   1  802.00   39.86   0
   1  -5   1  791.10   40.01   0
   1  -5   1  798.05   40.06   0
   1  -5   1  812.14   39.97   0
  -2   5  -1    3.66    3.69   0
  -2   5  -1    0.38    1.65   0
  -2   5  -1   -0.08    0.73   0
  -2   5  -1    1.78    1.88   0
  -2   5  -1   -0.19    1.74   0
   2  -5   1    1.47    1.97   0
   2  -5   1    3.22    2.87   0
   2  -5   1    1.46    1.84   0
   2  -5   1    1.94    1.82   0
   2  -5   1    1.93    1.98   0
  -3   5  -1  705.22   34.22   0
  -3   5  -1  687.27   34.09   0
  -3   5  -1  693.25   37.99   0
  -3   5  -1  682.53   34.13   0
   3  -5   1  677.11   34.27   0
   3  -5   1  679.71   34.16   0
   3  -5   1  679.31   34.11   0
   3  -5   1  698.36   37.03   0
   3  -5   1  661.16   34.25   0
  -4   5  -1   10.82    2.48   0
  -4   5  -1   12.26    2.69   0
  -4   5  -1   14.87    5.73   0
  -4   5  -1   13.61    2.59   0
  -4   5  -1   12.17    2.50   0
   4  -5   1   10.44    2.77   0
   4  -5   1   15.55    3.01   0
   4  -5   1   12.11    3.09   0
   4  -5   1   17.75    3.43   0
   4  -5   1   13.69    2.98   0
   4  -5   1   18.21    5.84   0
  -5   5  -1  352.80   19.20   0
   5  -5   1  399.25   19.84   0
   5  -5   1  365.60   21.15   0
   5  -5   1  393.20   19.63   0
   5  -5   1  367.53   25.12   0
   5  -5   1  377.13   19.58   0
   5  -5   1  379.50   19.94   0
   6  -5   1    5.36    5.24   0
   6  -5   1   -1.78    2.76   0
   6  -5   1    3.55    2.86   0
   6  -5   1    4.18    3.35   0
   6  -5   1    4.37    7.41   0
   6  -5   1   -0.29    3.67   0
   7  -5   1  245.38   15.09   0
   7  -5   1  232.77   24.66   0
   7  -5   1  253.68   18.76   0
   7  -5   1  291.28   14.90   0
   8  -5   1  -19.44   11.18   0
   8  -5   1   -4.07    7.93   0
   9  -5   1  161.60   27.46   0
   9  -5   1  198.37   20.34   0
  10  -5   1    3.55   12.03   0
  10  -5   1  -10.93   17.48   0
  11  -5   1  123.50   21.87   0
  11  -5   1  108.09   27.72   0
  11  -5   1   53.95   20.35   0
  10   4  -1    5.92   22.10   0
   9   4  -1  109.54   23.77   0
   9   4  -1  102.88   10.32   0
   8   4  -1  -13.48   14.17   0
   8   4  -1  -10.39    4.32   0
   8   4  -1    0.04    5.19   0
   8   4  -1   -1.22    6.56   0
   7   4  -1  176.47   11.21   0
   7   4  -1  172.83   12.21   0
   7   4  -1  223.74   24.54   0
   7   4  -1  165.00   15.31   0
   7   4  -1  185.26   12.30   0
   7   4  -1  159.11   11.64   0
   6   4  -1    5.65    3.58   0
   6   4  -1    6.70    4.18   0
   6   4  -1    3.41    4.14   0
   6   4  -1    6.34    9.70   0
   6   4  -1   -8.16    4.31   0
   6   4  -1   18.83    5.87   0
   5   4  -1  229.54   12.96   0
   5   4  -1  232.23   13.17   0
   5   4  -1  215.66   12.56   0
   5   4  -1  219.53   13.07   0
  -5  -4   1  213.76   12.27   0
   4   4  -1   53.23    5.99   0
   4   4  -1   55.69    5.91   0
   4   4  -1   62.79    6.34   0
   4   4  -1   73.94    6.24   0
   4   4  -1   71.09    5.70   0
  -4  -4   1   46.81    5.32   0
  -4  -4   1   79.29    5.72   0
  -4  -4   1   52.45    5.11   0
  -4  -4   1   50.12    5.36   0
   3   4  -1  793.79   39.44   0
   3   4  -1  787.47   39.24   0
   3   4  -1  775.20   39.23   0
   3   4  -1  796.35   39.43   0
  -3  -4   1  790.69   39.29   0
  -3  -4   1  786.88   39.24   0
  -3  -4   1  789.44   39.17   0
  -3  -4   1  800.69   39.35   0
   2   4  -1  236.82   12.61   0
   2   4  -1  223.94   12.71   0
   2   4  -1  230.84   12.73   0
   2   4  -1  230.38   12.55   0
  -2  -4   1  236.79   12.63   0
  -2  -4   1  234.51   12.67   0
  -2  -4   1  227.29   12.62   0
  -2  -4   1  234.69   12.51   0
   1   4  -1  520.97   26.48   0
   1   4  -1  534.04   26.64   0
   1   4  -1  515.69   26.62   0
   1   4  -1  524.28   26.47   0
  -1  -4   1  523.10   26.45   0
  -1  -4   1  528.04   26.63   0
  -1  -4   1  547.69   26.59   0
   0   4  -1   24.07    2.69   0
   0   4  -1   20.99    2.86   0
   0   4  -1   23.98    2.81   0
   0   4  -1   23.82    4.13   0
   0   4  -1   22.88    2.82   0
   0  -4   1   19.38    2.70   0
   0  -4   1   24.21    2.76   0
   0  -4   1   25.78    2.89   0
   0  -4   1   20.89    2.59   0
   0  -4   1   24.62    4.50   0
  -1   4  -1  985.03   48.88   0
  -1   4  -1 1011.24   49.02   0
  -1   4  -1 1042.95   50.62   0
  -1   4  -1  982.15   48.88   0
  -1   4  -1  966.66   48.99   0
   1  -4   1 1042.47   50.36   0
   1  -4   1  979.96   48.90   0
   1  -4   1  989.03   49.00   0
   1  -4   1  992.45   49.02   0
   1  -4   1  986.20   48.87   0
  -2   4  -1   28.60    5.09   0
  -2   4  -1   29.33    3.01   0
  -2   4  -1   29.69    3.11   0
  -2   4  -1   30.21    3.19   0
   2  -4   1   31.97    3.39   0
   2  -4   1   32.91    3.37   0
   2  -4   1   29.94    3.25   0
   2  -4   1   30.70    3.05   0
   2  -4   1   33.88    5.14   0
  -3   4  -1  582.05   29.12   0
  -3   4  -1  619.53   29.21   0
  -3   4  -1  565.71   32.84   0
  -3   4  -1  598.90   29.18   0
  -3   4  -1  599.07   29.14   0
   3  -4   1  597.77   29.32   0
   3  -4   1  562.30   29.45   0
   3  -4   1  586.37   29.18   0
   3  -4   1  578.95   29.18   0
   3  -4   1  561.02   29.28   0
   3  -4   1  601.30   32.40   0
  -4   4  -1    0.28    0.82   0
  -4   4  -1    0.10    4.21   0
  -4   4  -1   -1.26    1.49   0
  -4   4  -1    0.24    1.48   0
  -4   4  -1   -0.33    1.69   0
   4  -4   1   -1.13    2.16   0
   4  -4   1    2.58    4.43   0
   4  -4   1    2.02    2.07   0
   4  -4   1   -0.64    1.92   0
   4  -4   1    3.81    2.06   0
   4  -4   1    1.61    2.81   0
   5  -4   1  698.54   33.04   0
   5  -4   1  692.79   33.23   0
   5  -4   1  672.58   33.38   0
   5  -4   1  629.28   38.65   0
   5  -4   1  637.39   35.14   0
   5  -4   1  660.96   33.08   0
   6  -4   1   -4.00    2.74   0
   6  -4   1   -7.20    6.81   0
   6  -4   1  -11.12    3.08   0
   6  -4   1   -1.11    5.20   0
   7  -4   1  309.66   20.60   0
   7  -4   1  227.55   24.96   0
   8  -4   1   11.89   13.35   0
   8  -4   1   26.45   10.42   0
   9  -4   1  174.38   28.30   0
   9  -4   1  223.23   22.09   0
  10  -4   1   -3.53   13.16   0
  10  -4   1  -12.06   14.98   0
  11  -4   1   84.55   25.56   0
  11  -4   1  105.81   21.22   0
  11  -4   1   92.27   23.00   0
  10   3  -1   51.54   22.83   0
   9   3  -1   84.13   14.83   0
   9   3  -1  128.43   23.92   0
   8   3  -1   40.84   16.56   0
   8   3  -1   40.40    9.87   0
   7   3  -1  206.54   23.44   0
   7   3  -1  205.70   12.26   0
   7   3  -1  164.05   16.79   0
   7   3  -1  204.08   12.16   0
   6   3  -1   33.40   11.06   0
   6   3  -1   32.72    7.04   0
   6   3  -1   20.80    3.94   0
   6   3  -1   19.54    4.28   0
   6   3  -1   28.98    4.44   0
   6   3  -1   29.07    3.90   0
   5   3  -1  265.03   13.38   0
   5   3  -1  241.70   13.47   0
   5   3  -1  192.51   15.81   0
   5   3  -1  236.52   13.08   0
   5   3  -1  247.07   13.50   0
  -5  -3   1  261.39   12.80   0
  -5  -3   1  239.60   12.74   0
   4   3  -1   21.05    3.19   0
   4   3  -1   19.72    3.58   0
   4   3  -1   12.86    3.43   0
   4   3  -1   32.90    4.97   0
   4   3  -1   13.14    3.51   0
  -4  -3   1   24.36    3.12   0
  -4  -3   1   25.61    3.15   0
   3   3  -1  627.38   31.42   0
   3   3  -1  638.38   31.58   0
   3   3  -1  649.66   31.60   0
   3   3  -1  542.24   31.92   0
   3   3  -1  634.25   31.42   0
  -3  -3   1  651.63   31.43   0
  -3  -3   1  676.23   31.52   0
  -3  -3   1  639.48   31.37   0
  -3  -3   1  648.95   31.43   0
   2   3  -1  157.68    8.98   0
   2   3  -1  158.20    9.16   0
   2   3  -1  164.44    9.01   0
   2   3  -1  155.92    9.14   0
  -2  -3   1  165.17    8.95   0
  -2  -3   1  166.86    9.06   0
  -2  -3   1  174.27    9.09   0
  -2  -3   1  162.82    9.08   0
   1   3  -1 1431.92   69.65   0
   1   3  -1 1423.97   69.56   0
   1   3  -1 1431.96   69.68   0
   1   3  -1 1420.16   69.54   0
  -1  -3   1 1468.03   69.62   0
  -1  -3   1 1452.61   69.56   0
  -1  -3   1 1407.49   69.66   0
   0   3  -1   73.03    4.82   0
   0   3  -1   71.91    4.73   0
   0   3  -1   74.95    4.88   0
   0   3  -1   81.59    4.70   0
   0   3  -1   74.17    5.89   0
   0  -3   1   76.46    4.74   0
   0  -3   1   81.73    6.05   0
   0  -3   1   68.45    4.65   0
   0  -3   1   70.56    4.76   0
   0  -3   1   72.49    4.74   0
  -1   3  -1  910.60   45.00   0
  -1   3  -1  951.01   45.10   0
  -1   3  -1  937.24   45.02   0
  -1   3  -1  793.31   44.99   0
  -1   3  -1  958.75   44.98   0
  -1   3  -1  942.98   46.52   0
   1  -3   1  906.57   45.10   0
   1  -3   1  928.23   45.03   0
   1  -3   1  927.45   45.01   0
   1  -3   1  947.01   46.30   0
   1  -3   1  947.55   45.12   0
  -2   3  -1   34.94    3.04   0
  -2   3  -1   38.79    3.37   0
  -2   3  -1   41.56    3.11   0
  -2   3  -1   35.20    5.65   0
  -2   3  -1   33.27    3.00   0
  -2   3  -1   38.48    3.12   0
   2  -3   1   33.12    3.04   0
   2  -3   1   42.31    5.48   0
   2  -3   1   35.16    3.20   0
   2  -3   1   37.63    3.01   0
   2  -3   1   34.60    3.12   0
   2  -3   1   35.35    3.28   0
  -3   3  -1  587.01   28.13   0
  -3   3  -1  589.93   28.09   0
  -3   3  -1  500.29   27.99   0
  -3   3  -1  557.87   31.90   0
  -3   3  -1  610.53   28.08   0
   3  -3   1  599.25   28.22   0
   3  -3   1  558.27   28.25   0
   3  -3   1  571.55   28.14   0
   3  -3   1  553.70   29.10   0
   3  -3   1  569.04   31.57   0
   3  -3   1  586.15   28.25   0
  -4   3  -1  168.97    9.21   0
  -4   3  -1  186.72    9.17   0
   4  -3   1  168.07    9.66   0
   4  -3   1  172.72   11.50   0
   4  -3   1  177.52    9.55   0
   4  -3   1  163.27   14.02   0
   4  -3   1  182.19    9.40   0
   4  -3   1  175.82    9.50   0
   5  -3   1  514.80   28.15   0
   5  -3   1  515.03   25.36   0
   5  -3   1  514.43   25.17   0
   5  -3   1  460.75   31.16   0
   6  -3   1   11.43    8.30   0
   6  -3   1    7.61    6.15   0
   7  -3   1  325.08   29.55   0
   7  -3   1  392.58   25.02   0
   8  -3   1    5.07   13.09   0
   8  -3   1   12.01   10.30   0
   9  -3   1  193.80   21.83   0
   9  -3   1  177.40   28.52   0
  10  -3   1  -11.76   16.36   0
  10  -3   1    2.41   14.59   0
  11  -3   1   76.40   21.20   0
  11  -3   1  117.50   21.94   0
  11  -3   1   76.15   24.34   0
  10   2  -1   63.21   23.11   0
  10   2  -1   77.10   22.81   0
   9   2  -1   97.04   21.43   0
   9   2  -1   63.25   13.55   0
   8   2  -1  147.54   21.56   0
   8   2  -1  130.58   16.85   0
   7   2  -1  319.57   25.76   0
   7   2  -1  242.39   21.06   0
   6   2  -1  123.67   12.43   0
   6   2  -1  109.01    7.90   0
   6   2  -1  128.06   16.05   0
   6   2  -1  103.86    7.77   0
   5   2  -1  257.55   13.98   0
   5   2  -1  276.69   13.79   0
   5   2  -1  253.74   13.93   0
   4   2  -1  178.03    9.56   0
   4   2  -1  165.43    9.69   0
   4   2  -1  174.01    9.68   0
   4   2  -1  175.64    9.49   0
  -4  -2   1  178.38    9.25   0
   3   2  -1  129.53    7.16   0
   3   2  -1  126.25    7.05   0
   3   2  -1  124.67    7.02   0
   3   2  -1  121.94    7.15   0
  -3  -2   1  127.74    6.83   0
  -3  -2   1  127.67    6.92   0
   2   2  -1  796.01   38.84   0
   2   2  -1  781.23   38.82   0
   2   2  -1  801.58   38.92   0
   2   2  -1  703.56   39.23   0
   2   2  -1  770.84   38.91   0
  -2  -2   1  824.95   38.83   0
  -2  -2   1  836.35   38.94   0
  -2  -2   1  817.24   38.85   0
  -2  -2   1  840.70   38.88   0
   1   2  -1  909.37   44.59   0
   1   2  -1  930.73   44.66   0
   1   2  -1  914.90   44.41   0
   1   2  -1  894.25   44.67   0
   1   2  -1  899.03   44.58   0
  -1  -2   1  914.20   44.59   0
  -1  -2   1  944.69   44.63   0
  -1  -2   1  941.92   44.71   0
  -1   2  -1  992.17   47.82   0
  -1   2  -1 1016.81   47.87   0
  -1   2  -1  978.56   47.81   0
  -1   2  -1 1011.63   49.30   0
  -1   2  -1 1001.11   47.97   0
   1  -2   1  973.36   47.85   0
   1  -2   1 1007.92   49.15   0
   1  -2   1 1005.64   47.84   0
   1  -2   1  948.19   47.92   0
   1  -2   1  959.98   47.80   0
   1  -2   1  962.76   47.87   0
  -2   2  -1   16.66    1.73   0
  -2   2  -1   16.77    4.16   0
  -2   2  -1   15.20    1.64   0
  -2   2  -1   13.84    1.56   0
  -2   2  -1   16.82    2.76   0
   2  -2   1    9.88    1.48   0
   2  -2   1    7.69    1.56   0
   2  -2   1    8.44    3.13   0
   2  -2   1   11.61    1.62   0
   2  -2   1    9.28    1.54   0
   2  -2   1   11.29    2.32   0
   3  -2   1  485.80   23.61   0
   3  -2   1  491.98   23.71   0
   3  -2   1  472.35   23.72   0
   3  -2   1  501.13   23.71   0
   3  -2   1  464.47   27.19   0
   3  -2   1  465.83   25.21   0
   4  -2   1   99.18    8.60   0
   4  -2   1   91.60   10.57   0
   4  -2   1   94.51    5.95   0
   4  -2   1  100.56    5.79   0
   5  -2   1  280.63   22.08   0
   5  -2   1  318.65   19.36   0
   6  -2   1  122.96   16.52   0
   6  -2   1  128.76   13.88   0
   7  -2   1  296.14   28.82   0
   7  -2   1  347.42   24.16   0
   8  -2   1   73.52   19.33   0
   8  -2   1   88.47   15.51   0
   9  -2   1   80.88   21.52   0
  10  -2   1   23.59   19.72   0
  10  -2   1   49.59   18.07   0
  11  -2   1   41.75   22.72   0
  11  -2   1   47.97   18.46   0
  10   1  -1   90.63   17.08   0
  10   1  -1  121.17   24.48   0
  10   1  -1  108.47   25.15   0
   9   1  -1   51.74   17.87   0
   9   1  -1   15.86   11.60   0
   8   1  -1  259.26   25.63   0
   8   1  -1  209.75   21.52   0
   7   1  -1   82.31   13.99   0
   7   1  -1  141.84   18.08   0
   6   1  -1  240.72   20.15   0
   5   1  -1  268.93   22.69   0
   4   1  -1  339.91   23.67   0
   3   1  -1  107.75    5.77   0
   3   1  -1  104.80    5.83   0
   2   1  -1  381.97   19.27   0
   2   1  -1  398.59   19.37   0
   2   1  -1  402.40   19.29   0
   2   1  -1  399.81   19.32   0
   2   1  -1  369.81   20.35   0
  -2  -1   1  406.90   19.28   0
   1   1  -1   14.69    1.45   0
   1   1  -1   14.55    1.74   0
   1   1  -1   12.58    1.28   0
   1   1  -1   13.85    1.33   0
   1   1  -1   12.86    1.29   0
  -1  -1   1    8.94    1.51   0
  -1  -1   1   10.66    1.14   0
  -1  -1   1   12.13    1.21   0
  -1  -1   1    9.97    1.20   0
  -1  -1   1   10.49    1.11   0
  -2   1  -1  853.48   41.90   0
  -2   1  -1  831.54   43.30   0
   2  -1   1  854.73   43.18   0
   2  -1   1  861.09   41.95   0
   2  -1   1  882.90   41.93   0
   2  -1   1  888.42   42.02   0
   2  -1   1  904.78   42.01   0
   2  -1   1  851.13   44.52   0
   3  -1   1   49.79    3.19   0
   3  -1   1   41.60    3.34   0
   3  -1   1   48.07    3.26   0
   3  -1   1   42.92    5.43   0
   3  -1   1   44.01    3.09   0
   3  -1   1   41.86    6.63   0
   4  -1   1  137.70   10.93   0
   5  -1   1   57.43    8.52   0
   5  -1   1   60.29   11.01   0
   6  -1   1  101.30   13.20   0
   6  -1   1   95.36   15.70   0
   7  -1   1  179.37   17.95   0
   7  -1   1  137.50   21.57   0
   8  -1   1   79.64   15.56   0
   8  -1   1   53.48   18.48   0
   9  -1   1  123.55   24.97   0
   9  -1   1  167.61   23.52   0
  10  -1   1   48.02   21.84   0
  10  -1   1   42.38   15.50   0
  10  -1   1   61.79   19.37   0
  11   0  -1   -1.42   21.04   0
  10   0  -1  128.48   27.53   0
  10   0  -1  220.18   29.38   0
  10   0  -1  159.83   23.88   0
   9   0  -1    7.53   15.25   0
   9   0  -1    8.74   11.90   0
   9   0  -1   22.58   17.91   0
   8   0  -1  294.09   26.36   0
   8   0  -1  230.43   23.09   0
   7   0  -1   16.62    9.89   0
   6   0  -1  417.50   27.34   0
   5   0  -1  100.25   15.76   0
   4   0  -1  476.53   30.71   0
   3   0  -1  121.81   11.28   0
  -1   0  -1  531.39   24.26   0
  -1   0  -1  523.30   24.28   0
  -1   0  -1  477.92   24.32   0
  -1   0  -1  468.93   24.26   0
  -1   0  -1  496.34   25.15   0
   1   0   1  466.37   25.00   0
   1   0   1  524.64   24.28   0
   1   0   1  490.03   24.28   0
   1   0   1  463.09   24.34   0
  -2   0  -1 3277.28  149.12   0
  -2   0  -1 3105.38  149.14   0
  -2   0  -1 3132.00  149.04   0
   2   0   1 2996.02  149.28   0
   2   0   1 3096.62  149.20   0
   2   0   1 2828.33  150.59   0
   2   0   1 3286.01  149.20   0
   3   0   1 1181.88   57.50   0
   3   0   1 1205.96   57.35   0
   3   0   1 1089.45   59.56   0
   3   0   1 1255.02   57.40   0
   4   0   1  428.32   21.18   0
   4   0   1  428.67   21.31   0
   4   0   1  446.91   21.47   0
   4   0   1  393.36   24.45   0
   5   0   1  234.16   17.33   0
   6   0   1  367.13   25.08   0
   7   0   1   28.37   10.68   0
   8   0   1  214.77   29.67   0
   8   0   1  261.93   24.75   0
   9   0   1   35.97   18.92   0
   9   0   1   66.23   17.46   0
  10   0   1   72.41   24.28   0
  10   0   1   80.78   17.39   0
  10   0   1  104.87   22.32   0
  11  -1  -1   -3.22   15.20   0
  11  -1  -1   -1.67   18.02   0
  11  -1  -1   -5.13   17.77   0
  10  -1  -1  191.41   31.73   0
  10  -1  -1  187.89   26.55   0
  10  -1  -1  118.40   21.04   0
   9  -1  -1  -17.66   13.05   0
   8  -1  -1  354.18   26.86   0
   8  -1  -1  276.70   26.19   0
   8  -1  -1  302.49   30.38   0
   7  -1  -1   -3.45    8.27   0
   7  -1  -1  -15.63    9.23   0
   6  -1  -1  668.29   38.27   0
   5  -1  -1   39.14   11.39   0
   4  -1  -1 1569.96   83.28   0
  -1  -1  -1    7.35    1.39   0
  -1  -1  -1    6.64    1.38   0
  -1  -1  -1   10.40    1.54   0
  -1  -1  -1    7.86    2.63   0
  -1  -1  -1    4.85    1.40   0
   1   1   1    5.03    2.14   0
   1   1   1    9.09    1.61   0
   1   1   1    8.42    1.47   0
   1   1   1    8.92    1.50   0
   1   1   1   10.11    1.49   0
  -2  -1  -1 9372.09  458.21   0
  -2  -1  -1 9642.33  457.87   0
  -2  -1  -1 9564.68  457.78   0
  -2  -1  -1 9489.98  458.18   0
   2   1   1 9867.03  459.04   0
   2   1   1 8568.21  460.97   0
   2   1   1 9599.60  458.50   0
   2   1   1 9619.51  458.34   0
   2   1   1 9999.00  458.74   0
  -3  -1  -1   29.09    2.61   0
   3   1   1   23.62    5.02   0
   3   1   1   30.99    2.82   0
   3   1   1   29.24    2.88   0
   3   1   1   27.23    3.05   0
   3   1   1   32.08    2.96   0
  -4  -1  -1  958.71   49.45   0
  -4  -1  -1 1026.00   49.29   0
   4   1   1 1047.00   49.83   0
   4   1   1 1041.29   49.55   0
   4   1   1 1072.85   49.77   0
   4   1   1  940.23   52.93   0
   5   1   1  192.99   16.47   0
   5   1   1  201.04   11.48   0
   5   1   1  197.60   10.95   0
   5   1   1  211.05   11.31   0
   6   1   1  266.31   15.54   0
   6   1   1  298.81   22.28   0
   6   1   1  293.17   15.55   0
   7   1   1   29.26   11.45   0
   7   1   1   29.85    4.57   0
   8   1   1  234.48   25.09   0
   9   1   1    2.29   15.23   0
   9   1   1    7.36   17.14   0
  10   1   1  148.92   25.68   0
  10   1   1  117.10   28.91   0
  11  -2  -1   15.69   18.31   0
  11  -2  -1   16.37   16.40   0
  11  -2  -1    6.48   18.44   0
  10  -2  -1  117.98   24.94   0
  10  -2  -1  169.56   24.72   0
  10  -2  -1  119.56   20.26   0
   9  -2  -1    9.34   13.74   0
   9  -2  -1   15.14   16.19   0
   9  -2  -1   39.21   14.97   0
   8  -2  -1  321.71   31.15   0
   8  -2  -1  293.24   27.70   0
   8  -2  -1  371.30   27.07   0
   7  -2  -1   87.44   16.55   0
   7  -2  -1   98.61   14.83   0
   6  -2  -1  438.87   26.06   0
   6  -2  -1  388.11   28.76   0
   5  -2  -1  363.55   24.01   0
   4  -2  -1  433.29   25.53   0
   3  -2  -1  156.13   11.06   0
   3  -2  -1  172.97    8.47   0
   3  -2  -1  168.05    8.53   0
   3  -2  -1  163.17    8.47   0
   3  -2  -1  161.13    8.45   0
   2  -2  -1 1123.77   54.11   0
   2  -2  -1 1073.69   54.07   0
   2  -2  -1 1110.71   54.14   0
   2  -2  -1 1093.60   54.05   0
   2  -2  -1 1086.61   55.33   0
  -2   2   1 1057.39   55.41   0
  -2   2   1 1151.30   54.09   0
  -2   2   1 1201.51   54.13   0
  -2   2   1 1109.41   54.07   0
  -2   2   1 1165.17   54.09   0
   1  -2  -1  190.22    9.85   0
   1  -2  -1  184.05   10.94   0
   1  -2  -1  188.04    9.88   0
   1  -2  -1  193.90    9.97   0
   1  -2  -1  188.93    9.99   0
   1  -2  -1  203.35   10.19   0
   1  -2  -1  188.25    9.92   0
  -1   2   1  177.13   10.90   0
  -1   2   1  203.22    9.96   0
  -1   2   1  186.88    9.91   0
  -1   2   1  191.56    9.99   0
  -1   2   1  211.19   10.35   0
  -1   2   1  189.93    9.91   0
   0  -2  -1 1533.63   72.72   0
   0  -2  -1 1562.12   72.66   0
   0  -2  -1 1451.23   73.06   0
   0  -2  -1 1478.79   72.85   0
   0  -2  -1 1504.47   72.56   0
   0  -2  -1 1517.48   72.62   0
   0   2   1 1513.36   72.58   0
   0   2   1 1448.68   72.86   0
   0   2   1 1560.19   72.66   0
   0   2   1 1455.31   73.01   0
   0   2   1 1475.72   72.59   0
   0   2   1 1493.21   72.68   0
  -1  -2  -1  125.62    6.84   0
  -1  -2  -1  125.47    6.92   0
  -1  -2  -1  126.67    6.93   0
  -1  -2  -1  113.20    8.15   0
   1   2   1  123.27    7.02   0
   1   2   1  111.69    8.11   0
   1   2   1  121.86    6.86   0
   1   2   1  120.70    6.91   0
   1   2   1  127.89    6.90   0
  -2  -2  -1 5019.43  240.00   0
  -2  -2  -1 4966.77  239.76   0
  -2  -2  -1 4939.59  239.86   0
  -2  -2  -1 5118.31  239.85   0
   2   2   1 4995.41  239.85   0
   2   2   1 5219.05  239.86   0
   2   2   1 5033.61  239.89   0
   2   2   1 4646.46  241.73   0
   2   2   1 4950.72  239.99   0
  -3  -2  -1   14.12    2.16   0
  -3  -2  -1   11.62    2.24   0
  -3  -2  -1   15.41    2.36   0
  -3  -2  -1   14.76    2.16   0
   3   2   1   10.10    2.27   0
   3   2   1   15.05    4.91   0
   3   2   1   10.81    2.18   0
   3   2   1   11.83    2.52   0
   3   2   1   14.38    2.47   0
  -4  -2  -1 1715.84   83.20   0
   4   2   1 1776.00   83.55   0
   4   2   1 1637.36   87.16   0
   4   2   1 1719.09   83.57   0
   4   2   1 1749.78   83.44   0
   4   2   1 1703.91   83.65   0
  -5  -2  -1   21.24    3.22   0
   5   2   1   23.70    7.50   0
   5   2   1   24.61    3.83   0
   5   2   1   26.10    3.47   0
   5   2   1   26.20    3.91   0
   5   2   1   24.26    3.87   0
   6   2   1  334.59   19.63   0
   6   2   1  366.13   26.42   0
   6   2   1  401.62   19.84   0
   6   2   1  362.61   19.07   0
   7   2   1   -2.59    3.78   0
   7   2   1  -12.01    9.54   0
   7   2   1   -3.90    3.39   0
   8   2   1  186.58   24.68   0
   9   2   1    4.64    9.45   0
   9   2   1    6.29   16.36   0
  10   2   1  101.42   26.91   0
  10   2   1  136.17   25.93   0
  11  -3  -1   22.36   19.63   0
  11  -3  -1    7.83   16.45   0
  11  -3  -1   19.11   16.73   0
  10  -3  -1   44.40   16.77   0
  10  -3  -1   71.82   18.09   0
  10  -3  -1   46.16   19.89   0
   9  -3  -1   28.64   13.19   0
   9  -3  -1    9.21   13.70   0
   9  -3  -1   33.91   16.69   0
   8  -3  -1   95.04   17.38   0
   8  -3  -1   97.19   18.88   0
   8  -3  -1  137.08   17.69   0
   7  -3  -1   55.24   10.38   0
   7  -3  -1   38.51   12.63   0
   6  -3  -1  325.64   26.00   0
   6  -3  -1  402.77   23.40   0
   5  -3  -1  152.85   13.98   0
   4  -3  -1  435.52   22.10   0
   4  -3  -1  459.51   22.05   0
   4  -3  -1  420.34   25.64   0
   4  -3  -1  457.90   22.20   0
   4  -3  -1  444.56   22.03   0
   3  -3  -1  451.72   24.65   0
   3  -3  -1  446.70   22.44   0
   3  -3  -1  454.06   22.50   0
   3  -3  -1  445.26   22.37   0
   3  -3  -1  449.88   22.42   0
  -3   3   1  482.50   22.40   0
  -3   3   1  414.40   22.29   0
  -3   3   1  480.92   22.34   0
  -3   3   1  456.41   22.35   0
  -3   3   1  432.53   24.86   0
   2  -3  -1  488.13   24.90   0
   2  -3  -1  464.69   24.03   0
   2  -3  -1  465.60   23.95   0
   2  -3  -1  472.32   23.91   0
   2  -3  -1  476.16   23.99   0
  -2   3   1  497.05   24.02   0
  -2   3   1  505.30   24.06   0
  -2   3   1  485.56   25.38   0
  -2   3   1  482.59   23.95   0
  -2   3   1  486.08   23.94   0
   1  -3  -1 1177.48   65.24   0
   1  -3  -1 1288.88   64.27   0
   1  -3  -1 1316.92   64.45   0
   1  -3  -1 1291.03   64.33   0
   1  -3  -1 1264.39   64.16   0
   1  -3  -1 1374.11   64.89   0
   1  -3  -1 1312.41   64.38   0
  -1   3   1 1362.90   64.42   0
  -1   3   1 1370.51   64.48   0
  -1   3   1 1393.87   64.23   0
  -1   3   1 1299.51   64.32   0
  -1   3   1 1440.11   65.07   0
  -1   3   1 1328.53   64.32   0
   0  -3  -1   42.80    4.24   0
   0  -3  -1   49.60    3.62   0
   0  -3  -1   44.28    3.48   0
   0  -3  -1   47.10    3.95   0
   0  -3  -1   47.19    3.77   0
   0  -3  -1   46.66    3.81   0
   0   3   1   40.99    4.23   0
   0   3   1   46.66    3.99   0
   0   3   1   44.01    3.56   0
   0   3   1   47.38    3.72   0
   0   3   1   46.71    3.77   0
   0   3   1   43.04    3.64   0
  -1  -3  -1    4.74    1.65   0
  -1  -3  -1    3.87    1.66   0
  -1  -3  -1    5.27    1.60   0
  -1  -3  -1    9.51    2.30   0
   1   3   1    3.48    1.66   0
   1   3   1    2.49    1.72   0
   1   3   1    7.02    1.89   0
   1   3   1    9.87    1.97   0
   1   3   1    2.97    1.71   0
   1   3   1    7.65    2.85   0
  -2  -3  -1  624.52   30.91   0
  -2  -3  -1  620.57   31.04   0
  -2  -3  -1  627.46   31.21   0
  -2  -3  -1  633.17   31.05   0
   2   3   1  594.60   31.12   0
   2   3   1  562.53   33.07   0
   2   3   1  608.45   31.00   0
   2   3   1  706.84   31.14   0
   2   3   1  602.13   31.05   0
   2   3   1  630.66   31.02   0
  -3  -3  -1  264.71   13.90   0
  -3  -3  -1  275.15   14.25   0
  -3  -3  -1  260.23   14.08   0
  -3  -3  -1  271.55   13.97   0
   3   3   1  254.10   14.27   0
   3   3   1  260.11   14.10   0
   3   3   1  241.28   17.19   0
   3   3   1  272.24   14.23   0
   3   3   1  260.92   14.06   0
  -4  -3  -1 1009.24   49.33   0
  -4  -3  -1  972.84   49.32   0
  -4  -3  -1 1000.15   49.56   0
  -4  -3  -1  985.32   49.52   0
   4   3   1  975.60   53.74   0
   4   3   1 1026.64   49.87   0
   4   3   1 1034.53   49.78   0
   4   3   1 1005.09   49.83   0
   4   3   1 1026.86   49.62   0
  -5  -3  -1   54.04    4.91   0
   5   3   1   56.54    5.56   0
   5   3   1   67.45    6.05   0
   5   3   1   65.72    6.35   0
   5   3   1   62.42    6.29   0
   5   3   1   55.83   10.22   0
   6   3   1  322.02   17.56   0
   6   3   1  291.88   16.70   0
   6   3   1  286.17   17.52   0
   6   3   1  336.13   25.15   0
   7   3   1   -3.80    4.23   0
   7   3   1   -6.88    3.14   0
   7   3   1  -10.43   10.92   0
   8   3   1  171.39   12.81   0
   8   3   1  186.41   24.77   0
   9   3   1   24.05    6.66   0
   9   3   1   15.90   16.96   0
  10   3   1   85.12   25.61   0
  10   3   1   90.63   24.66   0
  11  -4  -1   35.78   18.64   0
  11  -4  -1   53.51   20.37   0
  11  -4  -1   39.65   17.46   0
  10  -4  -1   13.80   15.89   0
  10  -4  -1   19.61   16.52   0
  10  -4  -1   10.34   14.10   0
   9  -4  -1   92.64   19.07   0
   9  -4  -1  105.73   20.53   0
   9  -4  -1  105.81   16.78   0
   8  -4  -1   49.38   11.55   0
   8  -4  -1   44.86   14.82   0
   7  -4  -1  181.68   16.52   0
   7  -4  -1  177.43   19.81   0
   6  -4  -1  291.82   15.93   0
   6  -4  -1  322.08   19.70   0
   6  -4  -1  321.27   15.96   0
   6  -4  -1  261.17   22.57   0
   5  -4  -1  356.83   17.71   0
   5  -4  -1  298.70   19.90   0
   5  -4  -1  326.64   22.33   0
   5  -4  -1  370.36   17.96   0
   5  -4  -1  369.36   17.74   0
   5  -4  -1  350.40   17.85   0
   4  -4  -1  165.86   12.93   0
   4  -4  -1  170.69    9.72   0
   4  -4  -1  168.62    9.60   0
   4  -4  -1  167.54    9.77   0
   4  -4  -1  165.60    9.57   0
  -4   4   1  193.95    9.34   0
  -4   4   1  178.19   13.20   0
  -4   4   1  168.29    9.19   0
  -4   4   1  163.60    9.31   0
   3  -4  -1  330.56   17.47   0
   3  -4  -1  357.08   19.44   0
   3  -4  -1  332.18   17.55   0
   3  -4  -1  331.34   17.39   0
   3  -4  -1  331.49   17.59   0
  -3   4   1  325.40   19.90   0
  -3   4   1  349.08   17.45   0
  -3   4   1  355.32   17.49   0
  -3   4   1  356.33   17.52   0
  -3   4   1  344.59   17.42   0
   2  -4  -1  287.43   15.77   0
   2  -4  -1  292.27   15.56   0
   2  -4  -1  299.26   15.74   0
   2  -4  -1  283.42   15.63   0
   2  -4  -1  318.64   16.62   0
  -2   4   1  305.23   15.65   0
  -2   4   1  325.93   17.31   0
  -2   4   1  289.81   15.60   0
  -2   4   1  316.31   15.82   0
   1  -4  -1  729.05   37.13   0
   1  -4  -1  782.39   38.06   0
   1  -4  -1  702.58   38.19   0
   1  -4  -1  753.30   37.30   0
   1  -4  -1  733.02   37.05   0
   1  -4  -1  689.02   37.00   0
   1  -4  -1  774.21   37.26   0
  -1   4   1  782.35   37.27   0
  -1   4   1  780.20   37.16   0
  -1   4   1  779.82   37.32   0
  -1   4   1  750.11   37.16   0
  -1   4   1  782.31   38.16   0
  -1   4   1  733.12   37.03   0
   0  -4  -1  268.84   13.94   0
   0  -4  -1  270.82   14.15   0
   0  -4  -1  270.86   14.24   0
   0  -4  -1  259.59   14.02   0
   0  -4  -1  261.17   14.35   0
   0   4   1  270.19   14.18   0
   0   4   1  275.07   14.16   0
   0   4   1  263.10   14.01   0
   0   4   1  274.06   14.03   0
   0   4   1  248.38   14.26   0
   0   4   1  256.46   14.75   0
  -1  -4  -1  285.77   18.13   0
  -1  -4  -1  351.20   18.26   0
  -1  -4  -1  376.84   18.40   0
  -1  -4  -1  361.41   18.15   0
   1   4   1  376.36   18.27   0
   1   4   1  369.06   18.38   0
   1   4   1  343.97   17.90   0
   1   4   1  356.51   18.41   0
   1   4   1  359.12   18.26   0
   1   4   1  336.76   19.81   0
  -2  -4  -1  213.27   11.83   0
  -2  -4  -1  205.77   11.62   0
  -2  -4  -1  204.29   11.80   0
  -2  -4  -1  215.29   12.01   0
   2   4   1  198.86   14.30   0
   2   4   1  208.68   12.02   0
   2   4   1  226.47   11.52   0
   2   4   1  209.30   11.95   0
   2   4   1  208.33   11.77   0
   2   4   1  210.68   11.84   0
  -3  -4  -1  316.54   17.05   0
  -3  -4  -1  323.39   16.85   0
  -3  -4  -1  299.39   16.88   0
  -3  -4  -1  303.99   16.68   0
   3   4   1  299.22   16.86   0
   3   4   1  321.05   17.13   0
   3   4   1  317.25   17.00   0
   3   4   1  351.81   16.98   0
   3   4   1  308.67   20.47   0
   3   4   1  304.08   17.15   0
  -4  -4  -1  425.08   22.00   0
  -4  -4  -1  423.46   22.00   0
  -4  -4  -1  401.81   21.68   0
   4   4   1  415.80   22.35   0
   4   4   1  429.89   26.85   0
   4   4   1  420.23   22.28   0
   4   4   1  425.79   22.03   0
   4   4   1  399.02   22.28   0
  -5  -4  -1  242.49   13.82   0
  -5  -4  -1  252.55   13.76   0
  -5  -4  -1  237.92   14.05   0
   5   4   1  257.16   20.97   0
   5   4   1  253.70   14.70   0
   5   4   1  247.48   14.15   0
   5   4   1  246.55   14.69   0
   5   4   1  247.08   14.73   0
   6   4   1  258.23   14.82   0
   6   4   1  301.56   24.10   0
   6   4   1  242.59   15.07   0
   6   4   1  222.75   13.96   0
   6   4   1  178.25   15.17   0
   7   4   1   59.23    7.34   0
   7   4   1   68.66   16.28   0
   7   4   1   46.75    6.69   0
   8   4   1  100.88    9.79   0
   8   4   1  103.81   14.38   0
   8   4   1  120.54   21.30   0
   8   4   1   71.76    8.66   0
   9   4   1   22.46    7.64   0
   9   4   1    9.59   18.02   0
  11  -5  -1   23.88   15.78   0
  11  -5  -1   29.27   19.53   0
  11  -5  -1   53.32   22.84   0
  10  -5  -1    2.62   16.44   0
  10  -5  -1  -14.68   12.51   0
  10  -5  -1  -34.10   15.68   0
   9  -5  -1  104.25   19.46   0
   9  -5  -1  122.06   17.63   0
   9  -5  -1  112.81   20.78   0
   8  -5  -1   29.78    9.91   0
   8  -5  -1   23.47   13.62   0
   7  -5  -1  167.53   18.69   0
   7  -5  -1  126.53   14.13   0
   6  -5  -1  145.09   11.42   0
   6  -5  -1  108.05    8.80   0
   6  -5  -1  109.53   14.97   0
   6  -5  -1  122.85    8.23   0
   6  -5  -1  122.83    8.68   0
   6  -5  -1  130.56    8.22   0
   5  -5  -1  437.77   26.10   0
   5  -5  -1  366.15   22.83   0
   5  -5  -1  440.35   21.71   0
   5  -5  -1  426.64   21.89   0
   5  -5  -1  431.99   21.64   0
   5  -5  -1  431.18   21.85   0
   4  -5  -1  351.56   18.92   0
   4  -5  -1  360.30   18.86   0
   4  -5  -1  348.93   18.98   0
   4  -5  -1  365.71   18.77   0
   4  -5  -1  326.69   18.80   0
   4  -5  -1  385.89   21.77   0
  -4   5   1  386.61   18.71   0
  -4   5   1  355.06   18.63   0
  -4   5   1  372.03   18.77   0
  -4   5   1  365.84   22.51   0
  -4   5   1  360.97   18.75   0
   3  -5  -1  631.50   32.48   0
   3  -5  -1  641.62   32.58   0
   3  -5  -1  636.32   32.30   0
   3  -5  -1  644.29   33.89   0
   3  -5  -1  632.88   32.41   0
  -3   5   1  655.09   32.37   0
  -3   5   1  661.95   32.47   0
  -3   5   1  679.92   32.50   0
  -3   5   1  642.92   35.01   0
  -3   5   1  653.95   32.38   0
   2  -5  -1   28.82    3.43   0
   2  -5  -1   31.04    3.43   0
   2  -5  -1   38.30    4.83   0
   2  -5  -1   29.10    3.53   0
   2  -5  -1   29.27    3.51   0
   2  -5  -1   24.43    4.79   0
  -2   5   1   39.64    3.81   0
  -2   5   1   33.99    3.69   0
  -2   5   1   36.45    5.38   0
  -2   5   1   29.65    3.43   0
  -2   5   1   34.89    3.52   0
   1  -5  -1  714.87   36.13   0
   1  -5  -1  738.89   36.25   0
   1  -5  -1  710.15   36.05   0
   1  -5  -1  721.28   35.94   0
   1  -5  -1  676.32   37.11   0
  -1   5   1  732.84   36.06   0
  -1   5   1  735.69   36.21   0
  -1   5   1  740.89   37.34   0
  -1   5   1  744.99   36.20   0
  -1   5   1  709.29   36.03   0
  -1   5   1  721.22   36.00   0
   0  -5  -1   77.91    5.98   0
   0  -5  -1   84.29    5.82   0
   0  -5  -1   85.77    6.25   0
   0  -5  -1   88.88    6.39   0
   0  -5  -1   82.76    6.01   0
   0   5   1   76.43    6.76   0
   0   5   1   81.92    6.21   0
   0   5   1   87.70    6.17   0
   0   5   1   77.99    5.86   0
   0   5   1   87.84    6.09   0
  -1  -5  -1  755.02   37.13   0
  -1  -5  -1  768.25   37.21   0
  -1  -5  -1  776.01   37.38   0
  -1  -5  -1  735.75   36.66   0
  -1  -5  -1  739.38   36.91   0
   1   5   1  770.10   37.23   0
   1   5   1  687.02   38.68   0
   1   5   1  745.63   37.06   0
   1   5   1  738.70   37.01   0
   1   5   1  756.14   37.27   0
   1   5   1  673.65   36.50   0
  -2  -5  -1  179.01   10.46   0
  -2  -5  -1  152.07   10.34   0
  -2  -5  -1  172.50   10.29   0
  -2  -5  -1  175.33   10.14   0
   2   5   1  163.71   13.17   0
   2   5   1  173.74   10.58   0
   2   5   1  168.13   10.36   0
   2   5   1  174.86   10.30   0
   2   5   1  176.33   10.64   0
  -3  -5  -1  253.55   14.52   0
  -3  -5  -1  270.85   14.55   0
  -3  -5  -1  260.57   14.15   0
  -3  -5  -1  255.53   14.30   0
   3   5   1  253.85   14.67   0
   3   5   1  259.59   14.56   0
   3   5   1  252.86   14.33   0
   3   5   1  235.20   18.15   0
   3   5   1  242.22   14.57   0
  -4  -5  -1  164.30   10.29   0
  -4  -5  -1  159.48   10.22   0
  -4  -5  -1  144.49   10.24   0
   4   5   1  144.41   10.87   0
   4   5   1  161.79   15.36   0
   4   5   1  154.60   10.27   0
   4   5   1  143.14   10.80   0
   4   5   1  164.12   10.91   0
  -5  -5  -1  316.25   17.46   0
  -5  -5  -1  275.98   17.02   0
   5   5   1  315.55   18.30   0
   5   5   1  316.08   18.20   0
   5   5   1  330.59   17.76   0
   5   5   1  329.52   18.18   0
   5   5   1  300.23   17.51   0
   5   5   1  310.73   24.57   0
  -6  -5  -1   52.83    7.28   0
   6   5   1   44.11    6.29   0
   6   5   1   40.85    7.08   0
   6   5   1   73.30   14.86   0
   6   5   1   27.72    7.35   0
   6   5   1   56.37    7.48   0
   7   5   1   62.79    8.51   0
   7   5   1  100.16    9.39   0
   7   5   1   83.25   11.46   0
   7   5   1  103.65   19.37   0
   7   5   1   80.22    8.88   0
   8   5   1   47.67    7.61   0
   8   5   1   32.68    7.62   0
   8   5   1   59.59   18.82   0
   9   5   1   56.81   21.59   0
  11  -6  -1   58.77   21.04   0
  11  -6  -1   72.43   22.09   0
  10  -6  -1  -19.34   15.65   0
  10  -6  -1  -10.22   15.18   0
   9  -6  -1  193.31   18.89   0
   9  -6  -1  168.50   26.60   0
   9  -6  -1  239.84   27.00   0
   8  -6  -1   -6.14    4.80   0
   8  -6  -1   -4.83   11.03   0
   8  -6  -1    0.63    7.35   0
   8  -6  -1   -2.27    5.12   0
   7  -6  -1  252.92   14.98   0
   7  -6  -1  304.44   23.42   0
   7  -6  -1  284.60   15.66   0
   7  -6  -1  243.08   14.80   0
   7  -6  -1  271.15   15.86   0
   6  -6  -1   79.37    6.72   0
   6  -6  -1   67.03    5.90   0
   6  -6  -1   67.83    6.19   0
   6  -6  -1   58.95    7.86   0
   6  -6  -1   75.46   11.85   0
   6  -6  -1   62.19    5.73   0
  -6   6   1   53.00    5.16   0
  -6   6   1   41.34    4.49   0
   5  -6  -1  560.00   28.45   0
   5  -6  -1  593.88   32.51   0
   5  -6  -1  557.99   28.63   0
   5  -6  -1  540.37   28.61   0
   5  -6  -1  562.82   28.36   0
  -5   6   1  524.26   28.09   0
  -5   6   1  567.45   28.24   0
  -5   6   1  568.07   28.19   0
  -5   6   1  535.17   33.09   0
   4  -6  -1  469.35   24.10   0
   4  -6  -1  490.82   26.59   0
   4  -6  -1  455.23   23.92   0
   4  -6  -1  458.36   24.14   0
   4  -6  -1  466.44   24.29   0
  -4   6   1  456.52   23.94   0
  -4   6   1  443.45   27.62   0
  -4   6   1  482.43   24.01   0
  -4   6   1  480.06   24.03   0
  -4   6   1  436.93   23.80   0
   3  -6  -1  381.51   20.44   0
   3  -6  -1  381.01   20.05   0
   3  -6  -1  357.71   20.19   0
   3  -6  -1  369.79   20.17   0
   3  -6  -1  418.21   21.90   0
  -3   6   1  412.28   23.19   0
  -3   6   1  388.89   20.24   0
  -3   6   1  352.34   20.09   0
  -3   6   1  380.60   20.10   0
  -3   6   1  381.94   20.08   0
   2  -6  -1  186.16   10.82   0
   2  -6  -1  162.24   12.54   0
   2  -6  -1  202.79   12.18   0
   2  -6  -1  170.48   10.41   0
   2  -6  -1  183.41   10.89   0
   2  -6  -1  180.52   10.94   0
  -2   6   1  177.86   10.54   0
  -2   6   1  182.84   10.90   0
  -2   6   1  177.02   10.85   0
  -2   6   1  179.57   10.74   0
  -2   6   1  186.65   12.62   0
   1  -6  -1  359.20   21.72   0
   1  -6  -1  408.44   20.77   0
   1  -6  -1  407.71   20.57   0
   1  -6  -1  393.83   20.87   0
   1  -6  -1  392.71   20.76   0
  -1   6   1  384.53   20.78   0
  -1   6   1  384.75   20.57   0
  -1   6   1  407.39   20.89   0
  -1   6   1  414.31   20.86   0
  -1   6   1  381.04   22.12   0
  -1   6   1  389.06   20.59   0
   0  -6  -1   59.97    5.46   0
   0  -6  -1   61.32    5.51   0
   0  -6  -1   68.28    5.85   0
   0  -6  -1   62.82    5.84   0
   0  -6  -1   61.87    5.24   0
   0   6   1   57.42    5.43   0
   0   6   1   57.92    6.43   0
   0   6   1   55.52    5.64   0
   0   6   1   54.55    7.03   0
   0   6   1   63.77    5.77   0
   0   6   1   64.50    5.38   0
  -1  -6  -1  453.12   21.67   0
  -1  -6  -1  420.43   22.19   0
  -1  -6  -1  408.13   21.89   0
  -1  -6  -1  424.24   22.23   0
  -1  -6  -1  412.59   22.38   0
   1   6   1  408.58   22.06   0
   1   6   1  437.41   22.38   0
   1   6   1  401.48   22.24   0
   1   6   1  404.41   24.07   0
   1   6   1  404.05   22.02   0
  -2  -6  -1   79.38    6.33   0
  -2  -6  -1   72.35    6.48   0
  -2  -6  -1   68.41    5.90   0
   2   6   1   70.85    9.45   0
   2   6   1   67.84    6.53   0
   2   6   1   68.85    6.84   0
   2   6   1   71.83    6.71   0
   2   6   1   71.57    6.23   0
  -3  -6  -1  271.30   15.85   0
  -3  -6  -1  286.07   15.86   0
   3   6   1  265.16   15.54   0
   3   6   1  258.07   15.93   0
   3   6   1  281.01   16.08   0
   3   6   1  265.19   19.78   0
   3   6   1  283.46   15.96   0
  -4  -6  -1  102.91    8.26   0
  -4  -6  -1   78.57    7.57   0
   4   6   1  103.72    9.09   0
   4   6   1   92.11    9.04   0
   4   6   1  103.07    8.94   0
   4   6   1  103.30    8.06   0
   4   6   1   93.12   13.86   0
  -5  -6  -1  135.36   10.15   0
  -5  -6  -1  152.60   10.75   0
   5   6   1  166.44   11.90   0
   5   6   1  148.71   11.72   0
   5   6   1  148.66   12.02   0
   5   6   1  147.60   10.66   0
   5   6   1  184.95   19.67   0
   6   6   1   59.89    9.21   0
   6   6   1   94.12    9.60   0
   6   6   1   90.49    9.28   0
   6   6   1  115.14   17.95   0
   6   6   1  104.25    9.67   0
   7   6   1  135.10   12.15   0
   7   6   1  120.23   12.26   0
   7   6   1  164.35   24.84   0
   7   6   1  111.70   11.35   0
   8   6   1   59.54   19.63   0
   8   6   1   32.40    7.35   0
   9   6   1   68.24   22.04   0
   9   6   1   28.11    8.01   0
  11  -7  -1   72.51   22.76   0
  11  -7  -1   53.49   22.11   0
  10  -7  -1  -22.09   11.83   0
  10  -7  -1  -13.28   15.21   0
  10  -7  -1  -26.33   15.39   0
   9  -7  -1  158.76   16.45   0
   9  -7  -1  191.05   12.95   0
   9  -7  -1  223.22   26.05   0
   9  -7  -1  174.60   13.07   0
   9  -7  -1  118.23   21.61   0
   8  -7  -1  -17.19    5.12   0
   8  -7  -1  -10.86    5.92   0
   8  -7  -1   -2.34   10.81   0
   8  -7  -1  -23.37   10.89   0
   7  -7  -1  242.15   13.50   0
   7  -7  -1  190.16   15.34   0
   7  -7  -1  277.58   14.60   0
   7  -7  -1  279.14   14.78   0
   7  -7  -1  244.56   13.88   0
  -7   7   1  187.62   12.27   0
  -7   7   1  186.68   12.70   0
   6  -7  -1  -10.54    3.09   0
   6  -7  -1    0.99    3.43   0
   6  -7  -1  -11.64    3.72   0
   6  -7  -1  -11.02    3.56   0
   6  -7  -1  -12.54    3.41   0
   6  -7  -1    3.32    6.90   0
  -6   7   1   -5.70    2.66   0
  -6   7   1   -0.68    2.40   0
  -6   7   1    1.45    5.71   0
   5  -7  -1  288.89   16.29   0
   5  -7  -1  282.61   16.50   0
   5  -7  -1  288.80   16.54   0
   5  -7  -1  303.93   16.13   0
   5  -7  -1  316.80   20.15   0
  -5   7   1  296.64   16.06   0
  -5   7   1  266.34   20.66   0
  -5   7   1  262.12   15.68   0
  -5   7   1  281.93   15.93   0
   4  -7  -1   61.44    8.61   0
   4  -7  -1   56.73    5.75   0
   4  -7  -1   53.67    5.65   0
   4  -7  -1   53.81    5.82   0
   4  -7  -1   61.47    5.56   0
  -4   7   1   52.29    5.42   0
  -4   7   1   55.17    5.36   0
  -4   7   1   52.68    5.81   0
  -4   7   1   61.94    9.72   0
  -4   7   1   57.46    5.87   0
   3  -7  -1  763.75   38.63   0
   3  -7  -1  783.77   40.21   0
   3  -7  -1  757.24   38.82   0
   3  -7  -1  751.25   38.68   0
   3  -7  -1  726.17   38.35   0
  -3   7   1  788.34   41.77   0
  -3   7   1  771.63   38.55   0
  -3   7   1  757.70   38.49   0
  -3   7   1  769.59   38.68   0
   2  -7  -1  223.54   13.54   0
   2  -7  -1  211.63   13.31   0
   2  -7  -1  242.04   15.09   0
   2  -7  -1  227.26   12.99   0
   2  -7  -1  208.09   15.22   0
   2  -7  -1  218.38   13.27   0
  -2   7   1  224.51   13.52   0
  -2   7   1  229.66   13.49   0
  -2   7   1  232.56   13.20   0
  -2   7   1  236.75   15.54   0
  -2   7   1  229.85   13.40   0
  -2   7   1  240.21   12.52   0
   1  -7  -1  530.04   29.97   0
   1  -7  -1  556.60   28.93   0
   1  -7  -1  552.96   29.07   0
   1  -7  -1  558.31   28.85   0
   1  -7  -1  551.95   28.59   0
  -1   7   1  547.57   29.07   0
  -1   7   1  564.13   29.05   0
  -1   7   1  578.54   28.82   0
  -1   7   1  541.82   30.59   0
  -1   7   1  579.16   29.08   0
  -1   7   1  567.29   28.84   0
   0  -7  -1   61.66    6.09   0
   0  -7  -1   60.29    6.02   0
   0  -7  -1   57.90    5.44   0
   0  -7  -1   59.73    6.04   0
   0  -7  -1   63.20    6.26   0
   0   7   1   53.82    5.67   0
   0   7   1   59.10    6.17   0
   0   7   1   55.29    7.82   0
   0   7   1   57.12    7.05   0
   0   7   1   60.40    6.10   0
   0   7   1   57.91    6.17   0
  -1  -7  -1  535.89   28.00   0
  -1  -7  -1  567.65   27.34   0
  -1  -7  -1  546.21   28.34   0
  -1  -7  -1  533.63   28.04   0
  -1  -7  -1  516.74   27.65   0
   1   7   1  525.14   27.94   0
   1   7   1  527.47   28.15   0
   1   7   1  497.94   29.92   0
   1   7   1  539.63   27.92   0
   1   7   1  539.84   28.17   0
  -2  -7  -1   80.81    7.38   0
  -2  -7  -1   83.85    6.99   0
   2   7   1   72.54    7.12   0
   2   7   1   68.63    7.14   0
   2   7   1   75.14    7.40   0
   2   7   1   70.18    6.77   0
   2   7   1   71.01   10.33   0
  -3  -7  -1  770.13   40.47   0
  -3  -7  -1  797.97   40.36   0
   3   7   1  813.40   40.42   0
   3   7   1  773.10   40.13   0
   3   7   1  761.48   40.42   0
   3   7   1  766.72   44.29   0
   3   7   1  805.06   40.57   0
  -4  -7  -1   30.20    5.18   0
  -4  -7  -1   30.26    4.91   0
   4   7   1   32.23   10.28   0
   4   7   1   26.13    5.21   0
   4   7   1   13.54    5.39   0
   4   7   1   16.63    4.27   0
   4   7   1   20.57    5.53   0
  -5  -7  -1  336.18   20.96   0
  -5  -7  -1  376.08   21.50   0
   5   7   1  386.54   29.21   0
   5   7   1  408.95   22.42   0
   5   7   1  402.05   22.62   0
   5   7   1  376.72   22.19   0
   5   7   1  375.13   21.35   0
   6   7   1   -6.39    4.89   0
   6   7   1  -19.36    5.29   0
   6   7   1  -16.44   11.06   0
   6   7   1  -19.97    5.25   0
   7   7   1  140.99   13.78   0
   7   7   1  175.83   25.97   0
   7   7   1  137.10   13.57   0
   8   7   1   -1.89    6.00   0
   8   7   1   -5.51   15.97   0
   8   7   1   -7.18    6.10   0
  11  -8  -1   35.00   22.81   0
  11  -8  -1   48.01   22.02   0
  10  -8  -1   17.12   16.91   0
  10  -8  -1   -7.72   17.42   0
   9  -8  -1  140.73   23.84   0
   9  -8  -1  174.02   15.65   0
   9  -8  -1  182.17   14.41   0
   9  -8  -1  207.89   14.43   0
   9  -8  -1  229.27   25.45   0
   8  -8  -1  -11.80   12.54   0
   8  -8  -1   40.24   12.92   0
   8  -8  -1   22.98    6.45   0
   8  -8  -1   17.10    6.45   0
   8  -8  -1   17.23    6.22   0
   8  -8  -1   14.90    4.62   0
   8  -8  -1    8.97    5.63   0
   7  -8  -1  406.50   23.81   0
   7  -8  -1  426.17   24.09   0
   7  -8  -1  448.62   24.64   0
   7  -8  -1  493.93   30.80   0
   7  -8  -1  447.26   24.66   0
   6  -8  -1   17.25    5.14   0
   6  -8  -1   24.35    4.77   0
   6  -8  -1   42.30    9.27   0
   6  -8  -1   11.60    4.66   0
   6  -8  -1   20.18    5.04   0
  -6   8   1   18.91    3.97   0
  -6   8   1   18.51    4.38   0
  -6   8   1   23.01    8.27   0
   5  -8  -1  543.44   28.44   0
   5  -8  -1  546.96   28.68   0
   5  -8  -1  534.74   28.18   0
   5  -8  -1  569.47   31.64   0
   5  -8  -1  527.11   28.60   0
  -5   8   1  542.49   28.21   0
  -5   8   1  541.68   28.21   0
  -5   8   1  495.39   33.05   0
   4  -8  -1   59.85    6.65   0
   4  -8  -1   93.33   10.31   0
   4  -8  -1   61.91    6.54   0
   4  -8  -1   66.32    6.66   0
   4  -8  -1   68.74    6.93   0
  -4   8   1   61.22    7.58   0
  -4   8   1   71.01    6.99   0
  -4   8   1   82.53   11.22   0
  -4   8   1   81.07    7.19   0
  -4   8   1   66.14    6.42   0
   3  -8  -1  829.90   41.62   0
   3  -8  -1  789.96   39.74   0
   3  -8  -1  726.73   39.29   0
   3  -8  -1  670.67   42.20   0
   3  -8  -1  788.98   39.79   0
   3  -8  -1  784.51   39.95   0
  -3   8   1  813.61   39.70   0
  -3   8   1  797.68   42.99   0
  -3   8   1  760.08   39.50   0
  -3   8   1  827.05   39.88   0
  -3   8   1  780.96   39.74   0
   2  -8  -1   84.68    7.72   0
   2  -8  -1   87.48    7.69   0
   2  -8  -1   79.86    6.87   0
   2  -8  -1   94.54    9.79   0
   2  -8  -1   86.43    9.43   0
   2  -8  -1   83.36    7.53   0
  -2   8   1   85.75    7.60   0
  -2   8   1   82.29    7.87   0
  -2   8   1   84.35    7.07   0
  -2   8   1   97.03    6.79   0
  -2   8   1   85.82    9.59   0
  -2   8   1   74.10    7.49   0
   1  -8  -1  541.58   28.34   0
   1  -8  -1  533.85   28.07   0
   1  -8  -1  522.60   29.21   0
   1  -8  -1  511.28   27.62   0
   1  -8  -1  532.21   28.01   0
  -1   8   1  493.14   29.86   0
  -1   8   1  542.65   27.91   0
  -1   8   1  542.65   27.98   0
  -1   8   1  547.92   28.27   0
  -1   8   1  535.82   28.41   0
  -1   8   1  549.36   28.25   0
   0  -8  -1  374.17   19.54   0
   0  -8  -1  360.79   19.61   0
   0  -8  -1  346.23   19.60   0
   0  -8  -1  340.92   19.00   0
   0  -8  -1  353.34   19.50   0
   0   8   1  361.43   19.44   0
   0   8   1  333.95   19.60   0
   0   8   1  343.44   19.20   0
   0   8   1  296.32   21.19   0
   0   8   1  350.11   20.78   0
   0   8   1  357.84   19.66   0
  -1  -8  -1  519.52   28.12   0
  -1  -8  -1  551.81   28.27   0
  -1  -8  -1  547.87   28.53   0
   1   8   1  502.73   30.21   0
   1   8   1  516.73   28.24   0
   1   8   1  534.00   28.06   0
   1   8   1  539.86   28.40   0
   1   8   1  516.74   27.92   0
  -2  -8  -1  120.32    9.61   0
   2   8   1  120.56   12.85   0
   2   8   1  118.24    9.14   0
   2   8   1  129.47    9.87   0
   2   8   1  124.09    9.83   0
   2   8   1  107.25    9.88   0
  -3  -8  -1  447.79   24.11   0
  -3  -8  -1  423.55   24.05   0
   3   8   1  409.05   23.60   0
   3   8   1  458.40   24.29   0
   3   8   1  450.36   24.41   0
   3   8   1  409.75   24.11   0
   3   8   1  414.83   28.39   0
  -4  -8  -1    5.80    3.92   0
  -4  -8  -1   -2.23    4.06   0
   4   8   1   -0.96    8.04   0
   4   8   1   -7.06    4.83   0
   4   8   1   -7.80    4.88   0
   4   8   1   -0.33    4.35   0
   4   8   1   -3.33    3.42   0
  -5  -8  -1  351.57   20.81   0
   5   8   1  350.71   21.47   0
   5   8   1  361.13   28.60   0
   5   8   1  340.45   21.79   0
   5   8   1  356.01   21.72   0
   5   8   1  336.32   21.35   0
   6   8   1  -20.45    5.91   0
   6   8   1   -9.15   12.14   0
   6   8   1  -18.51    5.72   0
   7   8   1   92.79   11.93   0
   7   8   1  129.15   13.67   0
   7   8   1  167.21   24.69   0
   8   8   1   24.67    6.24   0
   8   8   1    2.74   18.08   0
   8   8   1  -19.33    6.61   0
  11  -9  -1   49.79   21.94   0
  11  -9  -1    7.23   21.06   0
  10  -9  -1   36.67    8.33   0
  10  -9  -1   43.52   18.50   0
  10  -9  -1   27.27    9.05   0
  10  -9  -1   13.01   21.41   0
   9  -9  -1   71.92    9.46   0
   9  -9  -1   53.73    8.15   0
   9  -9  -1   45.61   18.54   0
   9  -9  -1   91.68   18.21   0
   9  -9  -1   50.34    9.79   0
   8  -9  -1   59.93    8.39   0
   8  -9  -1   24.28   14.78   0
   8  -9  -1   62.03    8.05   0
   8  -9  -1   78.79   15.10   0
   8  -9  -1   35.32    7.29   0
   7  -9  -1   70.17   15.04   0
   7  -9  -1  102.19   10.20   0
   7  -9  -1   78.94    7.88   0
   7  -9  -1   78.27    8.48   0
   7  -9  -1   85.99    8.62   0
  -7   9   1   61.23    7.08   0
  -7   9   1   54.39    6.36   0
   6  -9  -1  107.40   10.45   0
   6  -9  -1   99.78    9.35   0
   6  -9  -1  135.12   15.04   0
   6  -9  -1  108.22   10.25   0
   6  -9  -1  122.24   10.76   0
  -6   9   1  100.73    8.66   0
  -6   9   1  103.80    9.27   0
  -6   9   1   94.75   14.41   0
   5  -9  -1  239.71   17.13   0
   5  -9  -1  191.56   13.48   0
   5  -9  -1  199.29   13.42   0
   5  -9  -1  188.25   12.83   0
   5  -9  -1  196.41   13.68   0
  -5   9   1  192.32   12.83   0
  -5   9   1  188.38   13.09   0
  -5   9   1  176.72   17.93   0
   4  -9  -1  121.55   10.03   0
   4  -9  -1  135.45   10.55   0
   4  -9  -1  124.73    9.89   0
   4  -9  -1  140.34   12.91   0
   4  -9  -1  124.23   13.66   0
   4  -9  -1  130.44    9.37   0
  -4   9   1  111.32    9.91   0
  -4   9   1   99.19    9.06   0
  -4   9   1  126.54   13.87   0
   3  -9  -1  344.53   20.21   0
   3  -9  -1  309.72   23.10   0
   3  -9  -1  378.14   22.62   0
   3  -9  -1  339.99   19.77   0
   3  -9  -1  385.92   20.75   0
   3  -9  -1  359.77   20.22   0
  -3   9   1  361.59   23.74   0
  -3   9   1  368.29   20.34   0
  -3   9   1  380.44   20.38   0
  -3   9   1  366.96   20.29   0
   2  -9  -1   45.17    5.90   0
   2  -9  -1   38.88    5.44   0
   2  -9  -1   42.93    5.52   0
   2  -9  -1   39.86    4.99   0
   2  -9  -1   34.28    6.74   0
  -2   9   1   45.00    5.89   0
  -2   9   1   36.01    5.07   0
  -2   9   1   40.81    8.03   0
  -2   9   1   38.66    5.56   0
  -2   9   1   38.77    5.55   0
  -2   9   1   34.76    5.13   0
   1  -9  -1  574.11   31.12   0
   1  -9  -1  611.66   31.92   0
   1  -9  -1  573.66   32.72   0
   1  -9  -1  605.05   31.66   0
   1  -9  -1  610.77   31.64   0
  -1   9   1  600.43   31.73   0
  -1   9   1  635.80   31.71   0
  -1   9   1  541.89   33.58   0
  -1   9   1  640.98   31.99   0
  -1   9   1  602.96   31.40   0
  -1   9   1  600.84   32.07   0
   0  -9  -1   59.55    6.87   0
   0  -9  -1   58.52    6.91   0
   0  -9  -1   56.73    6.81   0
   0  -9  -1   59.31    6.68   0
   0   9   1   56.70    6.91   0
   0   9   1   50.89    8.58   0
   0   9   1   60.88    7.17   0
   0   9   1   59.29    8.40   0
   0   9   1   57.42    6.20   0
   0   9   1   61.09    6.70   0
  -1  -9  -1  294.14   17.87   0
  -1  -9  -1  334.56   18.28   0
  -1  -9  -1  314.73   18.36   0
   1   9   1  291.42   20.33   0
   1   9   1  281.59   17.92   0
   1   9   1  309.73   18.49   0
   1   9   1  307.93   18.16   0
   1   9   1  293.62   17.64   0
  -2  -9  -1   55.95    7.08   0
  -2  -9  -1   52.25    6.94   0
   2   9   1   53.40    6.42   0
   2   9   1   43.66    6.91   0
   2   9   1   59.04    7.34   0
   2   9   1   49.42    9.94   0
   2   9   1   56.96    7.14   0
  -3  -9  -1  256.99   16.66   0
  -3  -9  -1  254.58   16.49   0
   3   9   1  237.34   21.49   0
   3   9   1  252.46   17.11   0
   3   9   1  294.06   17.44   0
   3   9   1  277.84   17.02   0
   3   9   1  237.59   15.85   0
  -4  -9  -1   58.26    7.56   0
   4   9   1   46.47    7.41   0
   4   9   1   32.68    7.45   0
   4   9   1   40.21    6.43   0
   4   9   1   43.60   12.75   0
   4   9   1   27.15    7.43   0
   5   9   1  296.91   27.59   0
   5   9   1  270.70   19.75   0
   5   9   1  300.47   19.91   0
   6   9   1   22.27    7.84   0
   6   9   1   22.43   15.31   0
   6   9   1   12.81    7.83   0
   7   9   1   71.42   11.17   0
   7   9   1   83.98   11.30   0
   7   9   1  135.94   23.87   0
   8   9   1    6.72    7.79   0
  11 -10  -1   30.72   20.37   0
  11 -10  -1   15.39   10.55   0
  11 -10  -1   13.31   21.56   0
  10 -10  -1   47.78   10.70   0
  10 -10  -1   85.07   19.62   0
  10 -10  -1   24.60   20.17   0
   9 -10  -1   38.31    8.67   0
   9 -10  -1   35.22    8.60   0
   9 -10  -1   14.48   17.07   0
   9 -10  -1   34.94    9.67   0
   9 -10  -1   64.79   16.76   0
   8 -10  -1   86.12   10.17   0
   8 -10  -1   90.16   10.25   0
   8 -10  -1   78.94   17.64   0
   8 -10  -1   89.84    9.58   0
   7 -10  -1  182.59   19.61   0
   7 -10  -1  148.54   12.60   0
   7 -10  -1  130.61   11.60   0
   7 -10  -1  144.21   12.73   0
   7 -10  -1  164.68   13.23   0
   7 -10  -1  140.73   20.89   0
  -7  10   1  123.10   10.95   0
  -7  10   1  100.76    9.97   0
   6 -10  -1  202.52   18.29   0
   6 -10  -1  169.63   12.23   0
   6 -10  -1  153.29   19.23   0
   6 -10  -1  191.28   13.63   0
   6 -10  -1  164.20   13.05   0
   6 -10  -1  168.13   13.03   0
  -6  10   1  145.23   11.68   0
  -6  10   1  162.48   12.26   0
   5 -10  -1  288.34   18.05   0
   5 -10  -1  306.02   18.13   0
   5 -10  -1  343.30   21.86   0
   5 -10  -1  300.10   18.49   0
   5 -10  -1  244.97   23.20   0
   5 -10  -1  292.24   17.44   0
  -5  10   1  277.06   17.42   0
  -5  10   1  264.72   23.38   0
  -5  10   1  282.31   17.66   0
   4 -10  -1  203.32   18.92   0
   4 -10  -1  242.83   15.29   0
   4 -10  -1  242.66   15.58   0
   4 -10  -1  256.61   18.13   0
   4 -10  -1  217.56   14.37   0
   4 -10  -1  218.99   14.94   0
  -4  10   1  232.30   15.11   0
  -4  10   1  228.56   19.53   0
   3 -10  -1  333.71   24.17   0
   3 -10  -1  367.38   21.57   0
   3 -10  -1  353.48   20.53   0
   3 -10  -1  370.89   21.16   0
   3 -10  -1  369.84   21.24   0
   3 -10  -1  398.22   24.00   0
  -3  10   1  371.30   21.48   0
  -3  10   1  353.73   24.73   0
  -3  10   1  396.04   21.37   0
  -3  10   1  376.94   21.35   0
   2 -10  -1  396.10   21.86   0
   2 -10  -1  358.39   23.88   0
   2 -10  -1  409.72   22.35   0
   2 -10  -1  372.81   21.24   0
   2 -10  -1  412.18   22.04   0
  -2  10   1  401.66   22.23   0
  -2  10   1  334.16   24.16   0
  -2  10   1  399.66   21.85   0
  -2  10   1  372.37   21.75   0
  -2  10   1  388.63   21.27   0
   1 -10  -1  303.25   18.39   0
   1 -10  -1  307.53   18.52   0
   1 -10  -1  308.30   19.46   0
   1 -10  -1  309.00   18.32   0
  -1  10   1  323.13   18.87   0
  -1  10   1  304.86   18.39   0
  -1  10   1  265.77   22.04   0
  -1  10   1  311.54   18.31   0
  -1  10   1  316.59   18.76   0
   0 -10  -1  185.42   12.58   0
   0 -10  -1  181.14   12.50   0
   0 -10  -1  176.21   13.02   0
   0 -10  -1  192.10   12.93   0
   0  10   1  184.05   13.43   0
   0  10   1  166.52   12.65   0
   0  10   1  181.24   13.13   0
   0  10   1  175.23   14.26   0
  -1 -10  -1  297.22   17.86   0
  -1 -10  -1  293.08   17.99   0
   1  10   1  265.20   17.53   0
   1  10   1  297.05   17.97   0
   1  10   1  261.96   20.06   0
   1  10   1  281.75   17.55   0
   1  10   1  292.58   18.18   0
  -2 -10  -1  267.57   16.68   0
  -2 -10  -1  272.42   16.75   0
   2  10   1  254.17   16.63   0
   2  10   1  240.27   16.81   0
   2  10   1  246.32   20.37   0
   2  10   1  235.62   16.98   0
   2  10   1  236.88   15.83   0
  -3 -10  -1  225.85   15.03   0
  -3 -10  -1  199.30   14.59   0
   3  10   1  206.60   20.04   0
   3  10   1  194.47   14.76   0
   3  10   1  206.39   15.51   0
   3  10   1  182.65   13.78   0
   3  10   1  205.98   15.76   0
  -4 -10  -1  112.81   10.80   0
   4  10   1  104.11   12.09   0
   4  10   1   84.33   10.59   0
   4  10   1   92.03   10.53   0
   4  10   1  132.73   18.49   0
   4  10   1   98.08   11.04   0
   5  10   1  239.41   26.27   0
   5  10   1  226.37   18.72   0
   5  10   1  215.24   17.94   0
   6  10   1   63.60   10.96   0
   6  10   1   82.69   18.90   0
   6  10   1   50.99    9.85   0
   7  10   1   78.10   12.31   0
   7  10   1  133.85   13.78   0
   7  10   1  199.72   29.07   0
  11 -11  -1   -0.39   11.35   0
  11 -11  -1   10.88   24.39   0
  10 -11  -1   86.32   11.23   0
  10 -11  -1   84.41   24.74   0
  10 -11  -1  112.78   14.14   0
   9 -11  -1   17.91   15.27   0
   9 -11  -1   -1.69    8.59   0
   9 -11  -1    6.22    9.23   0
   9 -11  -1  -12.34   15.79   0
   8 -11  -1  166.99   15.32   0
   8 -11  -1  175.63   15.26   0
   8 -11  -1  168.27   16.00   0
   8 -11  -1  119.27   21.26   0
   8 -11  -1  223.61   23.26   0
   7 -11  -1   12.90   13.13   0
   7 -11  -1   51.75   13.05   0
   7 -11  -1   14.53    6.89   0
   7 -11  -1   15.65    7.63   0
   7 -11  -1   29.24    7.84   0
   7 -11  -1   29.02    7.11   0
  -7  11   1   17.62    6.34   0
   6 -11  -1  295.39   18.51   0
   6 -11  -1  276.99   18.58   0
   6 -11  -1  269.87   17.29   0
   6 -11  -1  259.25   24.62   0
   6 -11  -1  321.71   22.96   0
   6 -11  -1  271.55   18.02   0
  -6  11   1  265.49   17.47   0
  -6  11   1  237.27   16.79   0
   5 -11  -1   41.73    7.39   0
   5 -11  -1   50.11   10.69   0
   5 -11  -1   37.38    6.56   0
   5 -11  -1   37.97    7.05   0
   5 -11  -1   26.58    5.66   0
   5 -11  -1   31.08   10.66   0
  -5  11   1   11.22    5.32   0
  -5  11   1   39.47    6.85   0
   4 -11  -1  458.76   27.00   0
   4 -11  -1  378.80   27.78   0
   4 -11  -1  409.45   23.05   0
   4 -11  -1  424.98   24.18   0
   4 -11  -1  400.31   23.68   0
   4 -11  -1  410.40   23.60   0
  -4  11   1  454.98   23.86   0
  -4  11   1  380.15   23.30   0
  -4  11   1  368.94   28.82   0
   3 -11  -1  200.93   13.47   0
   3 -11  -1  207.38   14.18   0
   3 -11  -1  221.31   17.69   0
   3 -11  -1  206.86   14.78   0
   3 -11  -1  207.94   14.15   0
   3 -11  -1  184.05   17.44   0
  -3  11   1  204.13   14.31   0
  -3  11   1  165.11   17.45   0
  -3  11   1  216.97   14.55   0
   2 -11  -1  512.84   28.35   0
   2 -11  -1  531.37   28.79   0
   2 -11  -1  476.06   30.35   0
   2 -11  -1  520.60   28.42   0
  -2  11   1  530.70   28.42   0
  -2  11   1  501.69   27.81   0
  -2  11   1  523.29   28.59   0
  -2  11   1  516.43   28.34   0
   1 -11  -1  272.94   17.60   0
   1 -11  -1  271.63   18.38   0
   1 -11  -1  278.95   17.56   0
   1 -11  -1  277.40   17.41   0
  -1  11   1  274.62   17.69   0
  -1  11   1  266.63   17.34   0
  -1  11   1  279.39   18.09   0
  -1  11   1  283.53   17.95   0
   0 -11  -1  428.90   24.78   0
   0 -11  -1  421.35   24.45   0
   0 -11  -1  431.83   24.21   0
   0 -11  -1  416.94   23.70   0
   0  11   1  410.89   24.03   0
   0  11   1  402.63   24.18   0
   0  11   1  404.01   25.66   0
   0  11   1  408.30   24.42   0
  -1 -11  -1  108.82   11.41   0
  -1 -11  -1  134.22   11.43   0
   1  11   1  115.36   10.99   0
   1  11   1  129.61   12.00   0
   1  11   1  123.85   14.09   0
   1  11   1  113.64   11.90   0
  -2 -11  -1  249.42   16.81   0
  -2 -11  -1  255.90   16.97   0
   2  11   1  217.72   16.47   0
   2  11   1  242.71   21.19   0
   2  11   1  249.91   17.57   0
   2  11   1  231.27   16.98   0
  -3 -11  -1   90.34    9.99   0
   3  11   1   78.97   10.45   0
   3  11   1   87.41   14.58   0
   3  11   1   67.31    9.96   0
   3  11   1   81.41    9.96   0
  -4 -11  -1  151.70   13.56   0
   4  11   1  141.09   15.28   0
   4  11   1  151.12   15.52   0
   4  11   1  150.87   21.42   0
   5  11   1   90.26   17.94   0
   5  11   1   37.92    9.65   0
   5  11   1   57.02   10.32   0
   6  11   1  117.65   22.76   0
   6  11   1   75.76   12.49   0
   6  11   1   95.45   12.96   0
   7  11   1   73.07   12.20   0
  10 -12  -1  125.16   15.74   0
  10 -12  -1  133.46   14.23   0
  10 -12  -1  167.60   27.41   0
  10 -12  -1  114.95   26.86   0
   9 -12  -1  -17.32    8.63   0
   9 -12  -1   -6.60   10.10   0
   9 -12  -1   12.24   15.18   0
   9 -12  -1  -22.02   15.68   0
   8 -12  -1  169.99   26.61   0
   8 -12  -1  187.29   17.79   0
   8 -12  -1  241.35   24.36   0
   8 -12  -1  186.11   18.35   0
   7 -12  -1    7.69    8.07   0
   7 -12  -1   10.13    8.23   0
   7 -12  -1   -8.58   12.38   0
   7 -12  -1   18.75    6.99   0
   7 -12  -1   29.28   12.82   0
   6 -12  -1  305.71   20.59   0
   6 -12  -1  274.85   19.53   0
   6 -12  -1  255.43   26.56   0
   6 -12  -1  291.61   18.95   0
   6 -12  -1  343.44   25.14   0
   6 -12  -1  327.77   20.50   0
  -6  12   1  278.54   19.14   0
   5 -12  -1    0.87    6.47   0
   5 -12  -1    9.31    5.38   0
   5 -12  -1    6.82    6.44   0
   5 -12  -1   27.62   10.37   0
   5 -12  -1   -1.66    8.89   0
   5 -12  -1   11.88    5.82   0
  -5  12   1    6.24    5.96   0
  -5  12   1   11.95    5.37   0
   4 -12  -1  342.01   23.78   0
   4 -12  -1  334.21   20.85   0
   4 -12  -1  301.71   19.85   0
   4 -12  -1  336.00   20.45   0
   4 -12  -1  284.61   24.35   0
  -4  12   1  337.03   20.27   0
  -4  12   1  311.95   19.85   0
   3 -12  -1   48.02    7.86   0
   3 -12  -1   46.88    7.53   0
   3 -12  -1   55.94    7.43   0
   3 -12  -1   52.47   10.42   0
  -3  12   1   39.97    7.63   0
  -3  12   1   61.96    8.55   0
   2 -12  -1  517.79   28.74   0
   2 -12  -1  501.33   28.55   0
   2 -12  -1  477.39   30.70   0
   2 -12  -1  509.17   29.08   0
  -2  12   1  485.79   28.04   0
  -2  12   1  549.64   28.91   0
  -2  12   1  485.95   29.44   0
  -2  12   1  544.31   29.01   0
   1 -12  -1   91.94    9.82   0
   1 -12  -1   85.10    9.54   0
   1 -12  -1   85.12    9.27   0
   1 -12  -1   95.24   10.69   0
  -1  12   1   85.90    9.62   0
  -1  12   1   91.47    9.31   0
  -1  12   1   88.46   10.69   0
  -1  12   1   65.93    9.11   0
   0 -12  -1  552.38   31.49   0
   0 -12  -1  579.36   31.37   0
   0 -12  -1  556.36   30.57   0
   0  12   1  553.27   31.37   0
   0  12   1  583.53   31.79   0
   0  12   1  534.95   31.02   0
   0  12   1  539.59   32.88   0
  -1 -12  -1   41.96    7.43   0
  -1 -12  -1   47.64    7.80   0
   1  12   1   46.12    7.30   0
   1  12   1   32.71    7.91   0
   1  12   1   30.22    7.56   0
   1  12   1   52.17   10.52   0
  -2 -12  -1  336.76   20.51   0
   2  12   1  313.90   21.00   0
   2  12   1  296.53   24.27   0
   2  12   1  265.72   20.27   0
   2  12   1  297.49   20.31   0
  -3 -12  -1   27.72    7.58   0
   3  12   1   24.56    8.30   0
   3  12   1   20.13   11.10   0
   3  12   1   23.39    8.56   0
   4  12   1  245.83   26.21   0
   4  12   1  233.36   19.40   0
   4  12   1  226.03   19.98   0
   5  12   1   21.86   14.42   0
   5  12   1    6.67    8.55   0
   5  12   1    8.47    9.01   0
   6  12   1   90.94   13.81   0
   6  12   1   54.81   11.51   0
   6  12   1  102.35   21.11   0
  10 -13  -1   92.45   13.62   0
  10 -13  -1  126.56   27.52   0
  10 -13  -1  103.07   15.08   0
  10 -13  -1  101.86   25.32   0
   9 -13  -1   -0.49   17.10   0
   9 -13  -1  -12.77    9.35   0
   9 -13  -1  -15.24   10.01   0
   9 -13  -1    4.38   15.88   0
   8 -13  -1  127.57   22.70   0
   8 -13  -1  145.72   15.25   0
   8 -13  -1  130.51   14.94   0
   7 -13  -1  -25.72    7.89   0
   7 -13  -1   -2.63   11.97   0
   7 -13  -1  -25.33   11.79   0
   6 -13  -1  290.90   19.71   0
   6 -13  -1  239.16   26.22   0
   6 -13  -1  257.65   19.66   0
   6 -13  -1  247.31   17.94   0
   6 -13  -1  319.35   24.53   0
  -6  13   1  223.81   18.19   0
   5 -13  -1   -4.54    6.78   0
   5 -13  -1  -11.14    5.09   0
   5 -13  -1   -3.63    9.32   0
   5 -13  -1   -5.78    6.66   0
   5 -13  -1  -13.31    9.05   0
  -5  13   1   -8.88    5.68   0
   4 -13  -1  328.66   23.98   0
   4 -13  -1  236.13   23.56   0
   4 -13  -1  317.02   19.75   0
   4 -13  -1  279.39   19.12   0
   4 -13  -1  299.55   20.23   0
  -4  13   1  270.05   18.98   0
  -4  13   1  301.41   19.63   0
   3 -13  -1    0.16    4.83   0
   3 -13  -1    1.09    6.13   0
   3 -13  -1    0.34    6.89   0
   3 -13  -1   -2.44    5.80   0
  -3  13   1   -8.46    5.81   0
  -3  13   1   -3.09    5.48   0
   2 -13  -1  361.57   22.39   0
   2 -13  -1  323.99   24.20   0
   2 -13  -1  382.31   22.98   0
   2 -13  -1  378.73   23.01   0
  -2  13   1  362.79   21.98   0
  -2  13   1  373.74   22.67   0
  -2  13   1  372.26   22.60   0
   1 -13  -1   12.32    6.01   0
   1 -13  -1    5.03    5.90   0
   1 -13  -1   15.38    6.57   0
  -1  13   1   11.97    6.56   0
  -1  13   1   -7.25    5.63   0
  -1  13   1   10.04    6.70   0
  -1  13   1    4.46    4.99   0
   0 -13  -1  505.44   29.28   0
   0 -13  -1  491.72   29.18   0
   0 -13  -1  484.25   27.91   0
   0  13   1  520.09   29.25   0
   0  13   1  526.20   29.74   0
   0  13   1  487.52   30.75   0
   0  13   1  476.63   28.70   0
  -1 -13  -1   -4.28    5.58   0
  -1 -13  -1   -2.67    7.85   0
   1  13   1   -8.66    6.09   0
   1  13   1   -6.99    5.23   0
   1  13   1    6.69    8.07   0
   1  13   1   -9.10    6.01   0
  -2 -13  -1  316.50   20.89   0
   2  13   1  286.15   21.39   0
   2  13   1  291.31   24.82   0
   2  13   1  275.60   20.89   0
  -3 -13  -1   -5.78    6.05   0
   3  13   1  -17.20    7.26   0
   3  13   1  -18.46    6.98   0
   3  13   1   -5.44    9.89   0
   4  13   1  188.52   19.47   0
   4  13   1  180.61   18.64   0
   4  13   1  215.00   25.60   0
   5  13   1  -12.16    8.32   0
   5  13   1  -10.62   13.59   0
   5  13   1  -17.97    8.37   0
  10 -14  -1   28.79   23.15   0
  10 -14  -1    8.04   12.24   0
  10 -14  -1   26.46   13.62   0
   9 -14  -1  -23.34   10.21   0
   9 -14  -1   11.49   19.20   0
   9 -14  -1  -13.06   11.41   0
   9 -14  -1  -11.49   16.23   0
   8 -14  -1  191.73   24.16   0
   8 -14  -1  119.54   24.10   0
   8 -14  -1  121.48   15.95   0
   8 -14  -1  156.35   17.10   0
   7 -14  -1    2.22    9.49   0
   7 -14  -1   16.44   13.40   0
   7 -14  -1  -10.47    9.21   0
   7 -14  -1   -7.36   13.19   0
   6 -14  -1  125.84   14.46   0
   6 -14  -1  161.88   19.87   0
   6 -14  -1  133.03   13.87   0
   6 -14  -1  104.43   18.91   0
  -6  14   1  100.13   12.06   0
   5 -14  -1   -0.46    9.95   0
   5 -14  -1  -13.09    9.53   0
   5 -14  -1   -2.96    7.61   0
   5 -14  -1  -17.42    7.12   0
  -5  14   1  -16.96    5.97   0
   4 -14  -1  199.84   21.24   0
   4 -14  -1  234.12   18.19   0
   4 -14  -1  222.68   18.03   0
   4 -14  -1  245.92   18.20   0
  -4  14   1  215.18   17.07   0
   3 -14  -1   26.53    6.80   0
   3 -14  -1   31.28    9.55   0
   3 -14  -1   28.19    8.22   0
   3 -14  -1   28.46    7.91   0
  -3  14   1   38.51    8.59   0
  -3  14   1   30.02    7.48   0
   2 -14  -1  192.79   16.79   0
   2 -14  -1  221.68   17.01   0
   2 -14  -1  189.55   17.34   0
   2 -14  -1  191.96   15.39   0
  -2  14   1  202.98   15.26   0
  -2  14   1  216.87   16.69   0
  -2  14   1  201.94   16.07   0
   1 -14  -1    7.53    6.96   0
   1 -14  -1    7.86    5.76   0
   1 -14  -1   -4.58    5.57   0
  -1  14   1   15.70    7.04   0
  -1  14   1   -0.84    6.23   0
  -1  14   1    1.76    7.08   0
   0 -14  -1  448.58   27.91   0
   0 -14  -1  481.83   28.94   0
   0 -14  -1  481.27   28.97   0
   0  14   1  466.65   30.46   0
   0  14   1  499.45   28.87   0
   0  14   1  470.87   34.09   0
   0  14   1  492.56   29.03   0
  -1 -14  -1   12.95    7.35   0
   1  14   1   23.41    8.38   0
   1  14   1   26.24   10.21   0
   1  14   1   12.95    8.39   0
  -2 -14  -1  312.80   22.63   0
   2  14   1  345.84   23.65   0
   2  14   1  297.12   27.01   0
   2  14   1  338.26   23.99   0
  -3 -14  -1   -0.05    7.74   0
   3  14   1   -7.73    8.06   0
   3  14   1   -3.68   10.76   0
   3  14   1   -8.21    8.38   0
   4  14   1  133.25   16.89   0
   4  14   1  178.52   25.39   0
   5  14   1  -17.91   13.36   0
   5  14   1  -12.53    9.59   0
   9 -15  -1   11.30   18.20   0
   9 -15  -1   15.04   12.95   0
   9 -15  -1    7.27   20.02   0
   9 -15  -1   -9.81   12.03   0
   8 -15  -1   55.48   13.60   0
   8 -15  -1   58.47   19.29   0
   8 -15  -1   85.82   18.12   0
   8 -15  -1   82.72   14.83   0
   7 -15  -1   15.11   15.40   0
   7 -15  -1   37.31   14.36   0
   7 -15  -1   30.20   12.40   0
   7 -15  -1   24.17   11.48   0
   6 -15  -1  151.70   20.88   0
   6 -15  -1  116.19   14.99   0
   6 -15  -1   95.23   18.77   0
   6 -15  -1  130.06   15.23   0
  -6  15   1   85.77   12.16   0
   5 -15  -1    7.76    9.35   0
   5 -15  -1   16.10    9.11   0
   5 -15  -1   33.82   12.84   0
   5 -15  -1   10.08   11.41   0
  -5  15   1    5.53    7.98   0
   4 -15  -1  171.96   17.16   0
   4 -15  -1  189.09   17.25   0
   4 -15  -1  146.58   19.75   0
  -4  15   1  177.02   15.86   0
   3 -15  -1   37.53    9.24   0
   3 -15  -1   34.15   10.03   0
   3 -15  -1   35.84    8.94   0
  -3  15   1   21.32    8.56   0
   2 -15  -1  141.46   14.20   0
   2 -15  -1  141.33   14.97   0
   2 -15  -1  130.24   13.75   0
  -2  15   1  123.35   13.22   0
  -2  15   1  128.06   13.59   0
  -2  15   1  140.51   13.28   0
   1 -15  -1   26.33    8.72   0
   1 -15  -1   21.85    7.59   0
   1 -15  -1   14.63    6.57   0
  -1  15   1   25.23    8.04   0
  -1  15   1   24.56    8.84   0
  -1  15   1   12.83    7.48   0
   0 -15  -1  359.65   23.84   0
   0  15   1  370.39   24.27   0
   0  15   1  311.37   24.69   0
   0  15   1  346.51   24.07   0
  -1 -15  -1   14.04    7.97   0
   1  15   1    6.11    8.65   0
   1  15   1   11.13    8.56   0
   1  15   1   19.14   10.19   0
  -2 -15  -1  409.61   26.95   0
   2  15   1  381.33   31.66   0
   2  15   1  394.38   27.84   0
   2  15   1  425.99   28.34   0
   3  15   1   34.98   11.31   0
   3  15   1   39.51   14.69   0
   3  15   1   17.76   10.01   0
   4  15   1  201.82   29.24   0
   4  15   1  150.58   18.61   0
   9 -16  -1   18.35   13.98   0
   9 -16  -1   12.39   20.12   0
   9 -16  -1   18.27   13.39   0
   8 -16  -1   41.90   19.50   0
   8 -16  -1   42.99   14.00   0
   8 -16  -1   58.31   17.33   0
   8 -16  -1   46.76   14.30   0
   7 -16  -1  121.58   15.74   0
   7 -16  -1  136.45   22.35   0
   7 -16  -1   74.48   19.60   0
   7 -16  -1   84.04   14.42   0
   6 -16  -1   53.78   15.89   0
   6 -16  -1   85.49   17.12   0
   6 -16  -1   84.98   14.74   0
   6 -16  -1   98.10   14.68   0
  -6  16   1   66.65   12.27   0
   5 -16  -1  104.92   13.90   0
   5 -16  -1  122.36   14.84   0
   5 -16  -1   83.94   16.19   0
  -5  16   1   91.41   12.78   0
   4 -16  -1  117.18   14.45   0
   4 -16  -1  156.25   15.77   0
   4 -16  -1  120.32   18.05   0
  -4  16   1  126.77   13.90   0
   3 -16  -1  106.63   16.62   0
   3 -16  -1  131.47   14.60   0
   3 -16  -1  100.79   13.38   0
  -3  16   1  132.58   14.44   0
   2 -16  -1  101.88   12.80   0
   2 -16  -1  106.10   13.37   0
   2 -16  -1  100.22   13.76   0
  -2  16   1  107.15   13.10   0
   1 -16  -1  125.76   13.90   0
  -1  16   1  118.10   14.57   0
  -1  16   1  116.09   14.06   0
  -1  16   1  108.52   12.97   0
   0 -16  -1  101.14   12.90   0
   0  16   1  103.52   14.34   0
   0  16   1   73.53   12.24   0
   0  16   1  106.60   15.69   0
  -1 -16  -1   42.92   10.65   0
   1  16   1   36.57   12.13   0
   1  16   1   39.53   11.53   0
   1  16   1   23.32    9.73   0
  -2 -16  -1  232.55   20.52   0
   2  16   1  249.56   23.62   0
   2  16   1  234.25   25.62   0
   3  16   1   41.08   15.50   0
   3  16   1   33.81   12.20   0
   3  16   1   15.99   10.51   0
   8 -17  -1  -12.58   12.61   0
   8 -17  -1   -0.59   12.97   0
   8 -17  -1   14.95   16.50   0
   8 -17  -1    8.48   17.54   0
   7 -17  -1   64.62   14.81   0
   7 -17  -1   60.52   17.12   0
   7 -17  -1   54.04   18.33   0
   7 -17  -1   54.32   15.02   0
   6 -17  -1   57.77   14.29   0
   6 -17  -1   31.44   14.79   0
   6 -17  -1   28.48   12.20   0
   5 -17  -1  121.58   16.82   0
   5 -17  -1  178.34   17.88   0
   5 -17  -1  111.89   18.38   0
  -5  17   1  112.57   14.17   0
   4 -17  -1   21.39   10.78   0
   4 -17  -1   42.95   11.76   0
   4 -17  -1   16.62   10.88   0
  -4  17   1    7.44    9.12   0
   3 -17  -1  162.87   17.07   0
   3 -17  -1  135.43   18.00   0
   3 -17  -1  157.57   16.56   0
  -3  17   1  133.86   15.44   0
   2 -17  -1   51.98   11.50   0
  -2  17   1   22.76    9.77   0
   1 -17  -1  132.31   15.42   0
  -1  17   1  110.31   15.01   0
   0 -17  -1   24.81   10.17   0
   0  17   1    6.22    9.97   0
   0  17   1    6.86    9.36   0
   0  17   1   19.64   11.83   0
  -1 -17  -1   88.56   13.53   0
   1  17   1   72.34   12.86   0
   1  17   1   83.34   16.29   0
   1  17   1   76.80   13.72   0
   2  17   1   30.45   11.80   0
   2  17   1   55.43   12.60   0
   2  17   1   69.24   17.05   0
   7 -18  -1   77.13   18.42   0
   7 -18  -1   44.55   14.74   0
   7 -18  -1   60.58   18.68   0
   7 -18  -1   33.74   15.41   0
   6 -18  -1  -12.53   12.36   0
   6 -18  -1   -0.22   11.50   0
   6 -18  -1   -4.81   12.30   0
   5 -18  -1  101.80   15.33   0
   5 -18  -1  116.22   18.09   0
   5 -18  -1   87.13   17.29   0
  -5  18   1  105.17   14.32   0
   4 -18  -1    1.92   12.02   0
   4 -18  -1    2.86    9.83   0
   4 -18  -1    1.53    9.78   0
  -4  18   1   -3.29    9.14   0
   3 -18  -1  169.64   17.86   0
  -3  18   1  143.76   16.43   0
   2 -18  -1    5.21   10.28   0
  -2  18   1    7.88   10.16   0
   1 -18  -1  163.99   18.08   0
  -1  18   1  152.33   17.33   0
   0 -18  -1    0.81    9.51   0
   0  18   1   -2.64   10.21   0
  -1 -18  -1   71.94   13.52   0
   1  18   1   75.44   14.69   0
   6 -19  -1  -18.69   12.23   0
   6 -19  -1  -11.82   12.79   0
   6 -19  -1  -17.01   13.38   0
   5 -19  -1   62.00   15.56   0
   5 -19  -1   75.73   17.35   0
   5 -19  -1   77.88   16.48   0
  -5  19   1   65.72   14.34   0
   4 -19  -1   -7.76   11.76   0
  -4  19   1   -4.11    9.71   0
   3 -19  -1  116.67   18.35   0
  -3  19   1  117.48   16.67   0
   2 -19  -1  -20.25    9.67   0
  -2  19   1   -0.33   10.14   0
   1 -19  -1  114.11   16.30   0
  -1  19   1  106.85   16.20   0
   0 -19  -1  -14.28    9.88   0
   1 -20   2  -11.77    9.91   0
  -2  20  -2   75.90   14.63   0
   2 -20   2   65.74   14.12   0
  -3  20  -2    5.42   11.13   0
   3 -20   2  -11.33   11.24   0
  -4  20  -2   83.49   14.38   0
   4 -20   2   88.84   16.73   0
   5 -20   2  -12.40   11.72   0
  -1 -19   2   37.45   11.83   0
   0  19  -2  116.21   16.40   0
   0 -19   2  113.44   15.68   0
  -1  19  -2   35.45   11.50   0
   1 -19   2   33.26   11.89   0
  -2  19  -2   82.10   14.27   0
   2 -19   2   85.99   14.23   0
  -3  19  -2   -3.35    9.58   0
   3 -19   2    6.52   10.68   0
  -4  19  -2   75.26   13.22   0
   4 -19   2   79.57   14.75   0
   4 -19   2   68.64   13.78   0
   4 -19   2   63.60   16.62   0
  -5  19  -2   20.10   10.89   0
   5 -19   2   10.18   12.46   0
   5 -19   2    9.99   11.85   0
   5 -19   2    4.37   12.90   0
   6 -19   2   57.54   15.51   0
   6 -19   2   62.48   18.81   0
   6 -19   2   52.21   17.75   0
   6 -19   2   58.91   16.62   0
   7 -19   2   15.32   14.54   0
   7 -19   2   16.00   17.15   0
   2  18  -2   54.96   16.17   0
   2  18  -2   56.27   14.68   0
   1  18  -2   41.97   11.83   0
   1  18  -2   88.48   14.12   0
   1  18  -2   86.61   21.64   0
  -1 -18   2   73.03   12.96   0
   0  18  -2   78.49   13.70   0
   0 -18   2  101.69   14.29   0
  -1  18  -2   76.55   12.63   0
   1 -18   2   64.34   12.18   0
  -2  18  -2  104.22   14.05   0
   2 -18   2  106.34   13.95   0
  -3  18  -2   56.88   11.88   0
   3 -18   2   55.05   12.06   0
   3 -18   2   46.25   12.61   0
   3 -18   2   65.39   12.12   0
  -4  18  -2   46.88   11.43   0
   4 -18   2   66.25   13.05   0
   4 -18   2   72.42   13.58   0
   4 -18   2   60.38   14.42   0
  -5  18  -2   48.03   11.40   0
   5 -18   2   51.25   13.01   0
   5 -18   2   60.96   17.83   0
   5 -18   2   45.29   14.91   0
   5 -18   2   68.58   14.21   0
   6 -18   2   35.35   12.94   0
   6 -18   2   36.58   15.89   0
   6 -18   2   29.59   13.17   0
   6 -18   2   56.14   17.89   0
   7 -18   2   44.69   14.87   0
   7 -18   2   53.39   18.93   0
   7 -18   2   50.98   14.67   0
   7 -18   2   61.61   19.38   0
   8 -18   2   14.60   14.59   0
   8 -18   2    8.38   13.98   0
   8 -18   2   14.49   18.92   0
   3  17  -2   80.95   14.45   0
   3  17  -2   52.16   13.08   0
   3  17  -2   76.29   18.40   0
   2  17  -2   32.91   10.51   0
   2  17  -2   17.28   10.92   0
   2  17  -2   18.48   13.17   0
  -2 -17   2   26.61   10.07   0
   1  17  -2  170.17   17.60   0
   1  17  -2  165.24   20.77   0
   1  17  -2  137.28   16.14   0
  -1 -17   2  160.52   16.69   0
   0  17  -2   22.90    9.07   0
   0  17  -2   34.18   10.88   0
   0  17  -2   31.00   10.55   0
   0 -17   2   33.30    9.62   0
  -1  17  -2  164.37   16.72   0
   1 -17   2  180.73   17.86   0
  -2  17  -2   47.35   10.79   0
   2 -17   2   76.78   11.73   0
   2 -17   2   58.09   11.80   0
   2 -17   2   66.42   11.06   0
  -3  17  -2  118.79   14.23   0
   3 -17   2  131.92   14.63   0
   3 -17   2  138.07   14.96   0
   3 -17   2  124.16   17.86   0
  -4  17  -2   37.79   10.16   0
   4 -17   2   51.73   12.20   0
   4 -17   2   41.64   12.56   0
   4 -17   2   41.05   11.12   0
   4 -17   2   79.16   17.59   0
  -5  17  -2   70.06   11.68   0
   5 -17   2   80.20   13.67   0
   5 -17   2   92.41   18.78   0
   5 -17   2   60.12   14.99   0
   5 -17   2   81.57   13.61   0
   6 -17   2   55.36   17.53   0
   6 -17   2   38.52   12.27   0
   6 -17   2   35.31   12.49   0
   6 -17   2   16.52   13.64   0
   7 -17   2   93.01   20.39   0
   7 -17   2   51.59   14.56   0
   7 -17   2   66.47   20.41   0
   7 -17   2   85.93   15.40   0
   8 -17   2    3.52   13.36   0
   8 -17   2    7.79   12.59   0
   8 -17   2   12.05   17.84   0
   8 -17   2   15.61   18.61   0
   4  16  -2  -10.20   10.55   0
   4  16  -2   -5.90   13.88   0
   4  16  -2  -20.75    9.40   0
   3  16  -2   69.85   13.14   0
   3  16  -2   96.82   14.64   0
   3  16  -2  100.57   20.16   0
   2  16  -2   -5.73    8.11   0
   2  16  -2    2.01    9.00   0
   2  16  -2    2.58   11.71   0
  -2 -16   2   17.04    8.30   0
   1  16  -2  183.60   20.49   0
   1  16  -2  137.17   15.60   0
   1  16  -2  219.58   18.75   0
  -1 -16   2  175.35   17.06   0
   0  16  -2    7.98    7.89   0
   0  16  -2    1.22    8.39   0
   0  16  -2    4.19    7.75   0
   0 -16   2   14.79    7.82   0
  -1  16  -2  175.66   16.46   0
  -1  16  -2  150.73   15.70   0
  -1  16  -2  176.67   16.65   0
   1 -16   2  167.65   15.79   0
   1 -16   2  187.50   16.76   0
   1 -16   2  142.01   19.24   0
  -2  16  -2   26.32    8.94   0
  -2  16  -2   12.41    8.57   0
   2 -16   2   28.68    8.84   0
   2 -16   2   22.07    7.98   0
   2 -16   2   19.97    8.13   0
  -3  16  -2  206.03   18.01   0
   3 -16   2  199.79   18.07   0
   3 -16   2  222.12   18.24   0
   3 -16   2  187.55   19.69   0
  -4  16  -2   43.65    9.81   0
   4 -16   2   70.91   16.30   0
   4 -16   2   50.22   10.44   0
   4 -16   2   39.73   11.99   0
   4 -16   2   65.23   11.46   0
  -5  16  -2  200.62   18.02   0
   5 -16   2  241.09   25.49   0
   5 -16   2  239.00   20.39   0
   5 -16   2  157.02   23.06   0
   5 -16   2  216.61   19.87   0
  -6  16  -2   -4.19    9.47   0
   6 -16   2    1.64    9.61   0
   6 -16   2   19.20   15.28   0
   6 -16   2   10.69   10.88   0
   7 -16   2  105.86   15.30   0
   7 -16   2   96.88   14.94   0
   7 -16   2  121.41   21.91   0
   8 -16   2   -1.91   11.60   0
   8 -16   2   11.86   18.19   0
   8 -16   2    5.46   11.75   0
   8 -16   2    9.22   16.69   0
   9 -16   2   86.02   25.08   0
   9 -16   2   84.50   23.24   0
   9 -16   2   45.59   14.07   0
   9 -16   2   74.42   15.41   0
   5  15  -2   83.12   14.68   0
   4  15  -2  -18.74    8.50   0
   4  15  -2   -4.56   13.27   0
   4  15  -2    0.82    9.96   0
   3  15  -2  162.28   16.04   0
   3  15  -2  147.12   21.07   0
   3  15  -2  100.15   14.33   0
  -3 -15   2  127.96   15.62   0
   2  15  -2    8.27    8.39   0
   2  15  -2   -1.52    8.02   0
   2  15  -2  -11.23   10.19   0
  -2 -15   2   -3.96    6.78   0
   1  15  -2  219.45   18.80   0
   1  15  -2  219.82   19.00   0
   1  15  -2  210.76   21.55   0
  -1 -15   2  214.53   17.75   0
   0  15  -2    9.69    8.95   0
   0  15  -2   16.16    7.97   0
   0  15  -2   13.09    7.59   0
   0 -15   2   23.47    7.72   0
   0 -15   2   20.59    9.29   0
  -1  15  -2  300.54   20.40   0
  -1  15  -2  267.47   20.36   0
  -1  15  -2  265.74   20.35   0
   1 -15   2  333.64   20.94   0
   1 -15   2  266.30   19.67   0
   1 -15   2  282.63   20.09   0
  -2  15  -2   28.52    7.28   0
  -2  15  -2   19.84    7.82   0
  -2  15  -2   18.70    7.33   0
   2 -15   2   23.86    7.70   0
   2 -15   2   25.78    7.08   0
   2 -15   2   26.67    8.41   0
   2 -15   2   33.18    8.41   0
  -3  15  -2  155.19   15.30   0
  -3  15  -2  171.84   15.90   0
   3 -15   2  185.88   21.37   0
   3 -15   2  137.90   15.16   0
   3 -15   2  129.48   18.09   0
   3 -15   2  133.06   16.74   0
   3 -15   2  167.42   15.38   0
  -4  15  -2   -4.37    6.77   0
   4 -15   2   -3.68    7.53   0
   4 -15   2    7.15   11.76   0
   4 -15   2    0.47    7.28   0
  -5  15  -2  206.68   18.13   0
   5 -15   2  241.30   19.66   0
   5 -15   2  242.17   19.86   0
   5 -15   2  259.92   25.69   0
  -6  15  -2   -1.48    6.96   0
   6 -15   2   -7.13    8.44   0
   6 -15   2   -5.60    8.99   0
   6 -15   2   -1.84   13.37   0
   7 -15   2  178.88   25.81   0
   7 -15   2  123.21   15.45   0
   7 -15   2  133.04   15.77   0
   8 -15   2   -8.16   10.35   0
   8 -15   2   -3.15   17.11   0
   8 -15   2   -6.64   10.35   0
   9 -15   2  138.10   24.77   0
   9 -15   2   92.18   15.14   0
   9 -15   2   89.93   15.29   0
   5  14  -2   76.38   13.43   0
   5  14  -2  112.33   15.01   0
   5  14  -2  102.57   21.07   0
   4  14  -2    4.14    9.01   0
   4  14  -2   10.10    9.55   0
   4  14  -2    7.89   13.74   0
   3  14  -2  171.74   18.10   0
   3  14  -2  185.64   18.14   0
   3  14  -2  188.38   23.83   0
  -3 -14   2  210.56   16.73   0
   2  14  -2   23.72   11.49   0
   2  14  -2   19.88    8.29   0
   2  14  -2   33.38    9.02   0
  -2 -14   2   28.91    7.97   0
   1  14  -2  253.94   22.12   0
   1  14  -2  275.30   19.74   0
   1  14  -2  250.48   19.25   0
  -1 -14   2  263.74   18.79   0
   0  14  -2   55.10    9.04   0
   0  14  -2   46.96    8.76   0
   0  14  -2   55.61    8.15   0
   0  14  -2   57.28   11.05   0
   0 -14   2   49.61    8.31   0
   0 -14   2   63.23    9.22   0
   0 -14   2   56.56    8.18   0
  -1  14  -2  349.78   22.83   0
  -1  14  -2  371.08   23.23   0
  -1  14  -2  389.64   23.30   0
  -1  14  -2  348.17   23.35   0
   1 -14   2  358.17   22.67   0
   1 -14   2  327.40   22.85   0
   1 -14   2  394.45   23.33   0
  -2  14  -2   88.29   10.43   0
  -2  14  -2   93.04   10.36   0
  -2  14  -2   77.14    9.85   0
   2 -14   2   90.44   10.43   0
   2 -14   2   83.35    9.64   0
   2 -14   2   72.95   10.98   0
   2 -14   2   93.53   10.41   0
  -3  14  -2  225.93   17.24   0
  -3  14  -2  255.75   17.77   0
   3 -14   2  243.15   22.76   0
   3 -14   2  224.02   17.48   0
   3 -14   2  222.40   16.82   0
   3 -14   2  243.58   17.86   0
  -4  14  -2   22.68    8.67   0
  -4  14  -2   17.84    7.45   0
   4 -14   2   27.51    7.86   0
   4 -14   2   25.42    8.14   0
   4 -14   2   33.62   12.50   0
   4 -14   2   23.97    6.76   0
  -5  14  -2  332.22   22.28   0
   5 -14   2  329.74   22.93   0
   5 -14   2  374.05   28.95   0
   5 -14   2  330.40   22.95   0
  -6  14  -2   -1.84    6.58   0
   6 -14   2   17.95   14.11   0
   6 -14   2   10.08    8.53   0
   6 -14   2    1.82    8.43   0
   7 -14   2  187.76   18.78   0
   7 -14   2  212.72   25.48   0
   7 -14   2  190.21   19.01   0
   8 -14   2   -6.43   16.29   0
   8 -14   2  -13.10    9.32   0
   8 -14   2  -14.83    9.29   0
   9 -14   2   90.50   13.77   0
   9 -14   2   93.53   22.40   0
   9 -14   2   78.11   14.17   0
  10 -14   2   -2.88   10.36   0
  10 -14   2    2.46   19.38   0
   6  13  -2   43.86   20.02   0
   6  13  -2   29.53   10.79   0
   6  13  -2   32.52   10.79   0
   5  13  -2   88.11   12.65   0
   5  13  -2  122.06   22.43   0
   5  13  -2  105.88   13.75   0
   4  13  -2   80.51   17.76   0
   4  13  -2   68.69   11.50   0
   4  13  -2   78.20   11.63   0
   3  13  -2  215.56   23.11   0
   3  13  -2  209.61   17.98   0
   3  13  -2  207.29   18.25   0
  -3 -13   2  236.34   17.09   0
   2  13  -2  246.89   23.30   0
   2  13  -2  256.41   19.32   0
   2  13  -2  274.81   19.15   0
  -2 -13   2  286.39   18.70   0
   1  13  -2  304.28   20.21   0
   1  13  -2  272.84   18.86   0
   1  13  -2  288.74   22.47   0
   1  13  -2  279.03   19.71   0
  -1 -13   2  308.70   19.45   0
  -1 -13   2  287.39   19.23   0
   0  13  -2  262.27   17.91   0
   0  13  -2  270.44   18.28   0
   0  13  -2  233.85   16.79   0
   0  13  -2  227.94   19.12   0
   0 -13   2  272.48   17.67   0
   0 -13   2  248.17   16.25   0
   0 -13   2  249.15   17.45   0
  -1  13  -2  537.06   32.31   0
  -1  13  -2  587.68   31.85   0
  -1  13  -2  598.37   32.21   0
  -1  13  -2  521.52   31.40   0
   1 -13   2  595.85   32.19   0
   1 -13   2  638.49   32.32   0
   1 -13   2  571.21   31.72   0
   1 -13   2  527.29   32.26   0
  -2  13  -2  381.42   23.27   0
  -2  13  -2  327.03   22.35   0
  -2  13  -2  406.18   23.58   0
   2 -13   2  383.54   28.12   0
   2 -13   2  393.43   23.53   0
   2 -13   2  401.13   23.51   0
   2 -13   2  407.02   23.33   0
  -3  13  -2  272.75   18.78   0
  -3  13  -2  274.87   18.98   0
   3 -13   2  301.55   19.57   0
   3 -13   2  296.95   19.43   0
   3 -13   2  294.54   24.10   0
   3 -13   2  288.98   18.90   0
  -4  13  -2  116.52   11.99   0
  -4  13  -2  117.07   12.46   0
   4 -13   2  131.42   13.08   0
   4 -13   2  135.69   13.27   0
   4 -13   2  128.11   12.30   0
   4 -13   2  151.76   18.48   0
  -5  13  -2  158.49   14.02   0
   5 -13   2  137.41   15.94   0
   5 -13   2  182.41   20.83   0
   5 -13   2  179.78   15.17   0
   5 -13   2  179.46   14.57   0
   5 -13   2  196.71   15.38   0
  -6  13  -2   17.15    7.06   0
   6 -13   2   28.53   13.97   0
   6 -13   2   30.72    7.19   0
   6 -13   2   32.12    9.98   0
   6 -13   2   30.19    8.86   0
   6 -13   2   21.20    8.44   0
   7 -13   2  199.27   17.86   0
   7 -13   2  187.38   17.88   0
   7 -13   2  216.61   25.74   0
   8 -13   2   23.29   16.41   0
   8 -13   2    6.57    9.70   0
   8 -13   2   12.49    9.70   0
   9 -13   2   97.76   21.84   0
   9 -13   2   59.15   12.84   0
   9 -13   2   62.86   12.38   0
  10 -13   2    1.26   11.28   0
  10 -13   2   10.03   20.66   0
  10 -13   2  -15.22    8.88   0
   7  12  -2   22.22   10.15   0
   6  12  -2  104.87   13.58   0
   6  12  -2  101.38   22.70   0
   6  12  -2   88.56   12.67   0
   5  12  -2   42.81   16.40   0
   5  12  -2   37.23    9.85   0
   5  12  -2   42.70   10.18   0
   4  12  -2  158.80   15.57   0
   4  12  -2  126.42   13.87   0
   4  12  -2  142.29   21.89   0
  -4 -12   2  143.30   13.16   0
   3  12  -2  138.48   14.24   0
   3  12  -2  144.34   14.26   0
   3  12  -2  137.52   19.16   0
  -3 -12   2  154.32   13.11   0
   2  12  -2  153.19   13.15   0
   2  12  -2  161.59   13.80   0
   2  12  -2  151.22   17.94   0
   2  12  -2  147.83   14.19   0
  -2 -12   2  153.85   12.87   0
  -2 -12   2  183.21   13.62   0
   1  12  -2  301.85   19.71   0
   1  12  -2  329.69   20.74   0
   1  12  -2  329.96   20.32   0
  -1 -12   2  320.03   20.00   0
  -1 -12   2  310.48   19.85   0
   0  12  -2  209.61   15.22   0
   0  12  -2  234.05   16.40   0
   0  12  -2  239.98   16.06   0
   0 -12   2  246.65   16.01   0
   0 -12   2  222.02   15.47   0
   0 -12   2  209.75   14.80   0
  -1  12  -2  323.01   20.88   0
  -1  12  -2  358.93   20.82   0
  -1  12  -2  346.82   20.77   0
   1 -12   2  328.96   20.56   0
   1 -12   2  333.16   20.99   0
   1 -12   2  360.00   20.95   0
  -2  12  -2  373.99   21.40   0
  -2  12  -2  339.82   21.38   0
  -2  12  -2  336.78   20.92   0
   2 -12   2  371.36   25.79   0
   2 -12   2  325.81   21.08   0
   2 -12   2  358.46   21.56   0
   2 -12   2  337.12   21.27   0
  -3  12  -2  376.43   22.57   0
  -3  12  -2  394.88   22.75   0
   3 -12   2  403.99   27.25   0
   3 -12   2  388.29   22.91   0
   3 -12   2  359.28   22.72   0
   3 -12   2  371.67   22.66   0
  -4  12  -2  275.08   17.93   0
  -4  12  -2  297.26   18.30   0
   4 -12   2  279.42   18.29   0
   4 -12   2  293.18   23.24   0
   4 -12   2  294.16   18.82   0
   4 -12   2  259.87   17.53   0
   4 -12   2  283.34   18.61   0
  -5  12  -2  139.64   12.60   0
  -5  12  -2  140.15   12.07   0
   5 -12   2  138.40   11.93   0
   5 -12   2  161.96   13.00   0
   5 -12   2  138.79   13.28   0
   5 -12   2  177.89   19.23   0
   5 -12   2  135.01   13.18   0
  -6  12  -2   73.33    8.99   0
   6 -12   2   99.28   10.66   0
   6 -12   2   71.35    8.40   0
   6 -12   2   75.41    9.37   0
   6 -12   2   91.07   16.43   0
   6 -12   2   76.77   10.13   0
   7 -12   2  246.48   18.17   0
   7 -12   2  188.67   17.13   0
   7 -12   2  214.72   18.14   0
   7 -12   2  244.45   25.67   0
   8 -12   2   42.62   10.27   0
   8 -12   2   39.78    9.73   0
   8 -12   2   48.59   17.43   0
   9 -12   2   54.09   11.57   0
   9 -12   2   92.84   21.91   0
   9 -12   2   38.09   10.15   0
  10 -12   2   -4.03    8.48   0
  10 -12   2   19.41   20.08   0
  10 -12   2    4.16   10.95   0
   7  11  -2   -9.38    8.69   0
   7  11  -2    1.19    8.33   0
   7  11  -2    6.23   18.33   0
   6  11  -2  180.61   17.44   0
   6  11  -2  138.31   24.83   0
   6  11  -2  143.90   14.95   0
   5  11  -2   21.93    8.54   0
   5  11  -2   33.67   14.42   0
   5  11  -2   31.73    8.64   0
   4  11  -2  272.57   19.00   0
   4  11  -2  285.20   25.97   0
   4  11  -2  267.88   19.24   0
   4  11  -2  254.60   18.67   0
  -4 -11   2  253.26   17.70   0
   3  11  -2   69.78    9.02   0
   3  11  -2   62.46    9.00   0
   3  11  -2   72.12   13.29   0
   3  11  -2   64.11    8.24   0
   3  11  -2   53.54    7.37   0
  -3 -11   2   76.26    9.15   0
  -3 -11   2   69.56    8.61   0
   2  11  -2  339.52   21.39   0
   2  11  -2  351.63   21.91   0
   2  11  -2  351.07   21.19   0
  -2 -11   2  377.63   21.35   0
  -2 -11   2  340.85   21.05   0
   1  11  -2  111.84   10.83   0
   1  11  -2  125.12   11.44   0
   1  11  -2  120.33   10.51   0
  -1 -11   2  126.83   10.73   0
  -1 -11   2  135.51   11.12   0
   0  11  -2  404.98   22.59   0
   0  11  -2  372.12   22.00   0
   0  11  -2  390.66   22.16   0
   0 -11   2  381.97   22.17   0
   0 -11   2  408.03   22.40   0
   0 -11   2  401.25   22.48   0
   0 -11   2  335.64   21.60   0
  -1  11  -2  219.55   14.86   0
  -1  11  -2  225.56   14.75   0
  -1  11  -2  214.60   15.00   0
   1 -11   2  228.30   15.01   0
   1 -11   2  224.88   14.86   0
   1 -11   2  228.65   14.95   0
  -2  11  -2  347.65   20.76   0
  -2  11  -2  360.44   20.93   0
  -2  11  -2  362.29   21.38   0
   2 -11   2  361.42   21.28   0
   2 -11   2  373.92   24.81   0
   2 -11   2  343.90   21.00   0
   2 -11   2  352.51   21.00   0
  -3  11  -2  260.49   16.31   0
  -3  11  -2  249.25   16.18   0
   3 -11   2  238.96   15.38   0
   3 -11   2  255.97   16.44   0
   3 -11   2  257.44   16.51   0
   3 -11   2  215.38   15.76   0
   3 -11   2  275.62   20.42   0
  -4  11  -2  489.54   28.12   0
   4 -11   2  524.57   28.54   0
   4 -11   2  529.73   28.83   0
   4 -11   2  492.25   28.35   0
   4 -11   2  507.14   27.94   0
   4 -11   2  540.71   32.72   0
  -5  11  -2   45.62    6.87   0
  -5  11  -2   40.79    6.41   0
   5 -11   2   52.93    7.33   0
   5 -11   2   54.26    7.76   0
   5 -11   2   70.22   12.87   0
   5 -11   2   47.58    6.63   0
   5 -11   2   50.77    7.57   0
  -6  11  -2  174.34   13.85   0
  -6  11  -2  202.09   14.60   0
   6 -11   2  218.70   15.88   0
   6 -11   2  225.64   15.73   0
   6 -11   2  209.22   14.52   0
   6 -11   2  222.07   15.81   0
   6 -11   2  244.73   22.23   0
   7 -11   2   67.92    9.66   0
   7 -11   2   89.04   17.08   0
   7 -11   2   76.40    9.54   0
   7 -11   2   73.04    9.48   0
   8 -11   2  104.76   12.16   0
   8 -11   2  127.59   13.51   0
   8 -11   2  158.44   23.52   0
   8 -11   2  148.46   14.59   0
   9 -11   2   42.15   10.25   0
   9 -11   2   60.21   19.37   0
   9 -11   2   47.43    9.63   0
  10 -11   2   64.69   12.47   0
  10 -11   2   89.49   22.77   0
  10 -11   2   43.30    9.16   0
   8  10  -2   85.10   11.61   0
   7  10  -2  -10.04   16.38   0
   7  10  -2  -18.80    7.48   0
   7  10  -2  -22.74    7.03   0
   6  10  -2  303.76   22.33   0
   6  10  -2  352.62   32.26   0
   6  10  -2  328.72   22.40   0
   5  10  -2   -6.84    6.58   0
   5  10  -2  -16.94    6.14   0
   5  10  -2   -2.34   11.21   0
   4  10  -2  375.21   22.71   0
   4  10  -2  389.58   23.34   0
   4  10  -2  350.04   21.97   0
   4  10  -2  380.53   23.44   0
   4  10  -2  385.08   29.60   0
  -4 -10   2  409.02   22.69   0
   3  10  -2   -0.96    4.22   0
   3  10  -2   -0.88    5.11   0
   3  10  -2   -2.96    5.16   0
   3  10  -2    0.40    3.74   0
  -3 -10   2    3.04    4.23   0
  -3 -10   2    2.76    4.07   0
   2  10  -2  527.75   28.71   0
   2  10  -2  511.88   28.61   0
   2  10  -2  530.20   29.13   0
   2  10  -2  502.34   28.19   0
  -2 -10   2  518.66   28.66   0
  -2 -10   2  547.04   28.70   0
   1  10  -2   56.46    6.52   0
   1  10  -2   58.77    6.98   0
   1  10  -2   56.36    7.02   0
   1  10  -2   61.49    7.52   0
  -1 -10   2   62.96    7.17   0
  -1 -10   2   55.48    6.83   0
  -1 -10   2   63.59    7.81   0
   0  10  -2  824.63   41.97   0
   0  10  -2  808.53   41.63   0
   0  10  -2  756.95   41.13   0
   0  10  -2  803.72   41.54   0
   0 -10   2  795.74   41.63   0
   0 -10   2  817.69   41.86   0
   0 -10   2  809.96   41.56   0
  -1  10  -2   73.45    7.59   0
  -1  10  -2   83.76    8.20   0
  -1  10  -2   74.38    7.51   0
   1 -10   2   75.38   11.58   0
   1 -10   2   72.97    7.54   0
   1 -10   2   66.93    6.85   0
   1 -10   2   73.68    7.90   0
   1 -10   2   70.58    7.65   0
  -2  10  -2  574.14   30.66   0
  -2  10  -2  577.00   38.08   0
  -2  10  -2  607.59   30.71   0
  -2  10  -2  568.38   30.87   0
   2 -10   2  572.97   30.90   0
   2 -10   2  592.89   33.88   0
   2 -10   2  541.57   30.09   0
   2 -10   2  552.68   30.61   0
   2 -10   2  575.25   30.63   0
  -3  10  -2   50.42    6.60   0
  -3  10  -2   52.83    6.69   0
  -3  10  -2   44.44    6.12   0
   3 -10   2   45.65    6.34   0
   3 -10   2   52.36    6.06   0
   3 -10   2   39.51    6.13   0
   3 -10   2   53.91    6.68   0
   3 -10   2   56.92    9.85   0
  -4  10  -2  643.97   34.31   0
   4 -10   2  620.38   34.08   0
   4 -10   2  687.98   38.65   0
   4 -10   2  677.06   34.60   0
   4 -10   2  621.22   34.47   0
   4 -10   2  671.37   34.84   0
  -5  10  -2   37.86    5.80   0
  -5  10  -2   44.37    6.33   0
   5 -10   2   33.78    6.18   0
   5 -10   2   41.38    6.76   0
   5 -10   2   50.07    6.25   0
   5 -10   2   62.92   11.13   0
   5 -10   2   38.47    6.57   0
  -6  10  -2  367.84   22.99   0
  -6  10  -2  410.63   23.45   0
   6 -10   2  464.45   24.68   0
   6 -10   2  441.95   24.24   0
   6 -10   2  425.06   24.51   0
   6 -10   2  458.23   30.87   0
   6 -10   2  395.51   23.42   0
  -7  10  -2   14.24    5.61   0
  -7  10  -2    9.75    4.04   0
   7 -10   2   15.59   12.78   0
   7 -10   2   11.51    6.40   0
   7 -10   2   11.07    4.86   0
   7 -10   2   16.40    6.97   0
   7 -10   2   22.75    6.70   0
   8 -10   2  161.02   14.55   0
   8 -10   2  204.68   25.01   0
   8 -10   2  173.36   15.15   0
   8 -10   2  188.94   15.22   0
   9 -10   2   26.19    9.37   0
   9 -10   2   28.96    7.97   0
   9 -10   2   40.30   17.73   0
   9 -10   2   19.36    7.18   0
  10 -10   2   66.73    9.27   0
  10 -10   2   69.94   12.06   0
  10 -10   2  106.86   24.33   0
  11 -10   2  -14.52   10.93   0
   8   9  -2   99.32   11.57   0
   8   9  -2  159.41   26.32   0
   8   9  -2   80.35   11.36   0
   7   9  -2   -9.82    6.95   0
   7   9  -2   -1.78   15.48   0
   7   9  -2  -16.37    7.04   0
   6   9  -2  321.61   30.57   0
   6   9  -2  274.37   20.50   0
   6   9  -2  306.01   20.40   0
   5   9  -2  -12.41    5.34   0
   5   9  -2   -5.37    4.30   0
   5   9  -2   -9.97    4.54   0
   5   9  -2   -7.28   10.03   0
   5   9  -2  -16.77    5.77   0
  -5  -9   2   -8.06    4.12   0
   4   9  -2  622.66   32.83   0
   4   9  -2  572.38   31.74   0
   4   9  -2  588.82   32.24   0
   4   9  -2  642.01   32.58   0
  -4  -9   2  601.70   32.07   0
  -4  -9   2  560.64   31.87   0
   3   9  -2   30.29    6.17   0
   3   9  -2   31.47    6.14   0
   3   9  -2   37.54    5.80   0
   3   9  -2   33.71    5.28   0
  -3  -9   2   36.30    5.72   0
  -3  -9   2   33.62    5.57   0
   2   9  -2  792.97   39.28   0
   2   9  -2  784.65   39.37   0
   2   9  -2  704.10   38.79   0
   2   9  -2  802.74   39.70   0
  -2  -9   2  659.76   38.94   0
  -2  -9   2  798.72   39.33   0
   1   9  -2    9.03    4.06   0
   1   9  -2    6.54    3.28   0
   1   9  -2   10.99    3.82   0
   1   9  -2   12.47    4.48   0
  -1  -9   2    6.99    3.41   0
  -1  -9   2    8.45    3.62   0
  -1  -9   2   10.63    3.98   0
   0   9  -2  812.30   41.26   0
   0   9  -2  839.26   41.68   0
   0   9  -2  713.14   43.81   0
   0   9  -2  814.35   41.14   0
   0   9  -2  816.80   41.43   0
   0  -9   2  847.93   41.48   0
   0  -9   2  793.48   41.03   0
   0  -9   2  814.81   41.54   0
   0  -9   2  805.74   41.45   0
  -1   9  -2    3.39    3.56   0
  -1   9  -2    6.88    5.70   0
  -1   9  -2    7.50    3.47   0
  -1   9  -2   10.96    3.98   0
  -1   9  -2    8.86    3.25   0
   1  -9   2   12.18    3.32   0
   1  -9   2    5.93    3.38   0
   1  -9   2    8.82    5.51   0
   1  -9   2    9.39    3.83   0
   1  -9   2    8.19    3.66   0
  -2   9  -2  830.10   40.68   0
  -2   9  -2  814.89   40.51   0
  -2   9  -2  753.91   40.03   0
  -2   9  -2  784.55   40.27   0
  -2   9  -2  700.18   43.56   0
   2  -9   2  804.55   40.42   0
   2  -9   2  780.43   40.55   0
   2  -9   2  814.13   40.18   0
   2  -9   2  762.90   40.42   0
   2  -9   2  829.00   43.43   0
  -3   9  -2   20.98    4.50   0
  -3   9  -2   21.10    4.23   0
  -3   9  -2   27.24    8.59   0
  -3   9  -2   25.69    4.79   0
   3  -9   2   22.28    4.59   0
   3  -9   2   24.06    4.73   0
   3  -9   2   33.18    7.45   0
   3  -9   2   20.36    4.52   0
   3  -9   2   13.27    3.97   0
  -4   9  -2  457.50   32.88   0
  -4   9  -2  519.37   27.48   0
  -4   9  -2  529.23   27.61   0
   4  -9   2  538.88   31.49   0
   4  -9   2  529.90   27.46   0
   4  -9   2  504.55   27.64   0
   4  -9   2  523.30   27.62   0
   4  -9   2  524.24   27.83   0
  -5   9  -2   -0.64    3.41   0
  -5   9  -2   -1.16    3.85   0
   5  -9   2   10.48    7.35   0
   5  -9   2   -3.80    3.53   0
   5  -9   2   -6.45    4.15   0
   5  -9   2   -3.26    4.17   0
   5  -9   2   -3.25    4.22   0
  -6   9  -2  402.78   23.88   0
  -6   9  -2  428.99   24.14   0
   6  -9   2  497.02   32.17   0
   6  -9   2  447.51   25.10   0
   6  -9   2  481.74   25.42   0
   6  -9   2  429.06   24.40   0
   6  -9   2  468.77   24.93   0
  -7   9  -2   -5.34    3.73   0
   7  -9   2   -2.41    5.46   0
   7  -9   2    0.88    5.37   0
   7  -9   2    3.70    4.29   0
   7  -9   2   -2.43    5.59   0
   7  -9   2    4.31   11.43   0
   7  -9   2   -3.38    5.32   0
   8  -9   2  288.45   18.53   0
   8  -9   2  294.16   19.28   0
   8  -9   2  306.88   19.42   0
   8  -9   2  259.21   19.53   0
   8  -9   2  353.78   29.75   0
   9  -9   2    9.75    6.10   0
   9  -9   2    1.29    7.87   0
   9  -9   2   12.38   16.87   0
   9  -9   2   14.95    6.88   0
  10  -9   2  102.06   12.13   0
  10  -9   2  119.42   12.89   0
  11  -9   2   -7.89   22.13   0
   8   8  -2  133.34   25.49   0
   8   8  -2  140.40   13.66   0
   8   8  -2  138.95   14.33   0
   7   8  -2   15.04    7.25   0
   7   8  -2   25.58   16.97   0
   7   8  -2   15.05    7.52   0
   6   8  -2  383.94   31.57   0
   6   8  -2  334.32   21.26   0
   6   8  -2  336.66   21.99   0
   6   8  -2  356.26   21.77   0
   5   8  -2   31.92    6.30   0
   5   8  -2   48.57    6.08   0
   5   8  -2   38.51    7.48   0
   5   8  -2   37.84    7.05   0
   5   8  -2   28.70   12.00   0
  -5  -8   2   40.49    6.31   0
  -5  -8   2   31.16    5.16   0
   4   8  -2  699.70   35.26   0
   4   8  -2  688.96   35.64   0
   4   8  -2  624.86   34.67   0
   4   8  -2  666.85   35.24   0
  -4  -8   2  649.37   34.90   0
  -4  -8   2  684.51   35.03   0
   3   8  -2   40.35    5.86   0
   3   8  -2   39.81    6.34   0
   3   8  -2   42.62    5.57   0
   3   8  -2   43.90    6.13   0
  -3  -8   2   59.65    6.38   0
  -3  -8   2   53.91    6.32   0
   2   8  -2  750.04   37.76   0
   2   8  -2  705.96   37.74   0
   2   8  -2  751.27   38.12   0
   2   8  -2  723.96   37.53   0
  -2  -8   2  728.42   37.91   0
  -2  -8   2  737.88   37.75   0
   1   8  -2  144.47    9.85   0
   1   8  -2  134.41    9.28   0
   1   8  -2  144.75   10.07   0
   1   8  -2  122.52   12.06   0
   1   8  -2  137.96    9.82   0
  -1  -8   2  140.13    9.23   0
  -1  -8   2  133.56    9.72   0
  -1  -8   2  139.18    9.83   0
  -1  -8   2  147.53    9.67   0
   0   8  -2 1076.35   54.28   0
   0   8  -2  957.56   56.63   0
   0   8  -2 1088.20   54.60   0
   0   8  -2 1114.70   54.55   0
   0   8  -2 1096.75   54.26   0
   0  -8   2 1148.61   54.55   0
   0  -8   2 1154.67   54.72   0
   0  -8   2 1073.96   54.18   0
   0  -8   2 1080.46   54.53   0
  -1   8  -2    5.34    3.06   0
  -1   8  -2    2.79    3.24   0
  -1   8  -2    4.49    4.93   0
  -1   8  -2    6.78    2.85   0
  -1   8  -2    7.32    3.46   0
   1  -8   2    5.12    3.09   0
   1  -8   2   13.08    3.48   0
   1  -8   2    8.68    3.34   0
   1  -8   2   11.27    4.99   0
   1  -8   2    5.65    2.81   0
  -2   8  -2 1055.09   52.92   0
  -2   8  -2 1024.92   52.64   0
  -2   8  -2 1067.49   53.09   0
  -2   8  -2 1024.25   56.26   0
  -2   8  -2 1022.12   52.71   0
   2  -8   2 1069.66   53.08   0
   2  -8   2 1088.21   52.93   0
   2  -8   2 1133.44   55.69   0
   2  -8   2 1047.16   53.01   0
   2  -8   2 1031.56   52.62   0
  -3   8  -2    5.65    2.23   0
  -3   8  -2    6.42    3.02   0
  -3   8  -2    5.57    3.33   0
  -3   8  -2    3.78    5.78   0
  -3   8  -2   11.63    3.31   0
   3  -8   2    3.25    2.95   0
   3  -8   2    3.30    3.27   0
   3  -8   2   11.34    5.38   0
   3  -8   2    5.55    3.48   0
   3  -8   2    1.80    3.25   0
  -4   8  -2  504.86   25.42   0
  -4   8  -2  452.97   30.93   0
  -4   8  -2  483.23   25.26   0
  -4   8  -2  457.41   24.99   0
   4  -8   2  496.38   25.62   0
   4  -8   2  451.19   25.38   0
   4  -8   2  478.68   25.19   0
   4  -8   2  470.17   25.29   0
   4  -8   2  491.79   29.23   0
  -5   8  -2   -0.71    3.35   0
  -5   8  -2   -0.36    2.96   0
   5  -8   2    1.89    3.85   0
   5  -8   2    0.17    3.86   0
   5  -8   2   -2.64    4.06   0
   5  -8   2    4.27    6.58   0
   5  -8   2    0.88    3.43   0
  -6   8  -2  529.31   28.71   0
  -6   8  -2  497.84   28.34   0
   6  -8   2  586.23   29.35   0
   6  -8   2  557.21   29.08   0
   6  -8   2  591.69   36.06   0
   6  -8   2  603.89   29.96   0
   6  -8   2  505.42   29.31   0
   6  -8   2  590.10   29.66   0
   7  -8   2   26.86    7.49   0
   7  -8   2   22.42    6.17   0
   7  -8   2   20.39    5.59   0
   7  -8   2   17.53    4.61   0
   7  -8   2   19.87    6.21   0
   7  -8   2   22.58   11.76   0
   8  -8   2  286.28   18.67   0
   8  -8   2  340.24   19.82   0
   8  -8   2  291.27   21.01   0
   8  -8   2  302.49   19.57   0
   8  -8   2  377.98   30.35   0
   9  -8   2    6.70   15.70   0
   9  -8   2   -4.10    7.32   0
   9  -8   2    5.49    9.34   0
   9  -8   2    1.80    6.37   0
  10  -8   2  145.86   14.74   0
  10  -8   2  140.02   14.15   0
  10  -8   2  230.10   31.37   0
  11  -8   2   -9.44   20.77   0
   9   7  -2    6.11    7.41   0
   9   7  -2   35.52   22.86   0
   8   7  -2   90.57    9.45   0
   8   7  -2   70.66    9.53   0
   8   7  -2  135.32   25.04   0
   7   7  -2   99.89   10.94   0
   7   7  -2  118.39   10.95   0
   7   7  -2  139.80   22.42   0
   7   7  -2  130.49   12.21   0
   6   7  -2  164.18   13.46   0
   6   7  -2  172.52   13.17   0
   6   7  -2  189.76   23.22   0
   6   7  -2  183.23   13.56   0
   6   7  -2  145.71   13.81   0
   5   7  -2   90.01    8.48   0
   5   7  -2   82.66    7.56   0
   5   7  -2   81.18    8.18   0
   5   7  -2   66.55    8.23   0
  -5  -7   2   69.30    6.94   0
  -5  -7   2   76.07    7.82   0
   4   7  -2  440.81   23.80   0
   4   7  -2  434.65   23.76   0
   4   7  -2  413.39   23.28   0
   4   7  -2  455.32   24.17   0
  -4  -7   2  425.08   23.35   0
  -4  -7   2  439.23   23.49   0
   3   7  -2  113.67    9.21   0
   3   7  -2  118.48    9.07   0
   3   7  -2  112.56    8.92   0
   3   7  -2  111.35    8.41   0
  -3  -7   2  109.33    8.66   0
  -3  -7   2  115.84    8.48   0
   2   7  -2  466.53   24.53   0
   2   7  -2  407.41   27.14   0
   2   7  -2  466.49   24.95   0
   2   7  -2  459.74   24.77   0
   2   7  -2  476.20   24.69   0
  -2  -7   2  483.58   24.75   0
  -2  -7   2  492.29   24.57   0
  -2  -7   2  483.30   24.85   0
   1   7  -2  737.99   44.22   0
   1   7  -2  834.75   41.95   0
   1   7  -2  843.95   42.14   0
   1   7  -2  824.94   42.20   0
   1   7  -2  820.60   41.87   0
  -1  -7   2  875.41   42.27   0
  -1  -7   2  821.83   41.85   0
  -1  -7   2  884.23   42.17   0
  -1  -7   2  861.06   42.21   0
   0   7  -2  227.46   13.64   0
   0   7  -2  248.05   14.03   0
   0   7  -2  231.57   13.42   0
   0   7  -2  237.18   13.66   0
   0   7  -2  222.52   15.87   0
   0  -7   2  237.60   13.80   0
   0  -7   2  237.47   13.67   0
   0  -7   2  236.97   13.42   0
   0  -7   2  251.19   13.88   0
   0  -7   2  246.09   16.45   0
  -1   7  -2  340.82   18.74   0
  -1   7  -2  351.36   19.00   0
  -1   7  -2  335.34   21.35   0
  -1   7  -2  338.65   18.59   0
  -1   7  -2  350.99   18.90   0
   1  -7   2  347.79   18.99   0
   1  -7   2  338.40   18.58   0
   1  -7   2  339.29   18.90   0
   1  -7   2  376.52   21.36   0
   1  -7   2  360.73   18.86   0
  -2   7  -2  741.67   36.66   0
  -2   7  -2  746.06   37.09   0
  -2   7  -2  732.52   36.94   0
  -2   7  -2  731.02   37.15   0
  -2   7  -2  681.55   39.98   0
  -2   7  -2  730.81   36.87   0
   2  -7   2  789.12   39.68   0
   2  -7   2  736.38   36.99   0
   2  -7   2  731.55   37.14   0
   2  -7   2  711.25   37.09   0
   2  -7   2  701.93   36.78   0
  -3   7  -2  299.92   16.46   0
  -3   7  -2  308.00   16.45   0
  -3   7  -2  277.86   20.53   0
   3  -7   2  308.47   19.49   0
   3  -7   2  294.67   16.35   0
   3  -7   2  292.70   16.63   0
   3  -7   2  299.95   16.69   0
   3  -7   2  301.12   16.53   0
  -4   7  -2  713.31   34.82   0
  -4   7  -2  629.49   39.98   0
  -4   7  -2  640.33   34.47   0
  -4   7  -2  711.33   34.73   0
  -4   7  -2  669.60   34.62   0
   4  -7   2  671.71   34.97   0
   4  -7   2  697.30   34.80   0
   4  -7   2  698.88   34.99   0
   4  -7   2  715.98   38.98   0
   4  -7   2  682.33   34.67   0
  -5   7  -2   65.41   11.75   0
  -5   7  -2   52.77    5.80   0
  -5   7  -2   60.94    5.83   0
  -5   7  -2   63.43    6.29   0
   5  -7   2   63.46    6.67   0
   5  -7   2   75.19   12.64   0
   5  -7   2   69.91    6.94   0
   5  -7   2   61.24    6.22   0
   5  -7   2   65.94    6.58   0
   5  -7   2   56.10    7.26   0
  -6   7  -2  192.78   11.54   0
  -6   7  -2  178.50   11.02   0
  -6   7  -2  161.04   11.34   0
   6  -7   2  187.32   12.15   0
   6  -7   2  196.32   13.69   0
   6  -7   2  221.65   12.81   0
   6  -7   2  201.08   12.31   0
   6  -7   2  198.21   13.07   0
   6  -7   2  227.47   20.21   0
   7  -7   2   62.78    6.85   0
   7  -7   2   84.68    7.91   0
   7  -7   2   68.62    6.79   0
   7  -7   2   73.39    8.12   0
   7  -7   2   69.92   10.83   0
   7  -7   2   72.47   15.14   0
   8  -7   2  193.01   13.40   0
   8  -7   2  226.30   14.86   0
   8  -7   2  202.29   13.55   0
   8  -7   2  210.67   14.91   0
   8  -7   2  234.98   17.97   0
   8  -7   2  268.62   26.40   0
   9  -7   2   49.44    8.23   0
   9  -7   2   36.84   11.29   0
   9  -7   2   16.60   16.54   0
   9  -7   2   46.99    7.67   0
  10  -7   2  212.29   31.38   0
  10  -7   2  193.71   22.30   0
  11  -7   2   14.24   21.37   0
   9   6  -2   77.88   25.18   0
   8   6  -2   48.21    6.89   0
   8   6  -2   56.04   19.11   0
   8   6  -2   38.04    7.52   0
   8   6  -2   57.04    8.26   0
   7   6  -2  135.20   21.68   0
   7   6  -2  114.60   11.38   0
   7   6  -2  137.00   11.82   0
   7   6  -2  128.73   12.01   0
   6   6  -2   72.57    7.30   0
   6   6  -2   41.62    8.31   0
   6   6  -2   80.13   15.86   0
   6   6  -2   69.33    7.98   0
   6   6  -2   79.17    8.15   0
  -6  -6   2   72.60    6.90   0
   5   6  -2  184.51   12.17   0
   5   6  -2  201.78   12.89   0
   5   6  -2  206.65   13.23   0
   5   6  -2  197.13   12.94   0
  -5  -6   2  194.43   12.06   0
  -5  -6   2  173.63   11.44   0
   4   6  -2  126.73   10.38   0
   4   6  -2  146.98   10.38   0
   4   6  -2  148.20    9.70   0
   4   6  -2  155.65   10.33   0
  -4  -6   2  153.38    9.74   0
  -4  -6   2  139.35    9.41   0
   3   6  -2  337.57   18.09   0
   3   6  -2  324.58   18.13   0
   3   6  -2  320.66   17.87   0
   3   6  -2  322.12   17.72   0
  -3  -6   2  319.21   17.77   0
  -3  -6   2  318.80   17.78   0
  -3  -6   2  321.87   17.90   0
  -3  -6   2  339.15   17.67   0
   2   6  -2  581.45   30.54   0
   2   6  -2  585.62   30.65   0
   2   6  -2  584.35   30.36   0
   2   6  -2  598.97   30.46   0
  -2  -6   2  594.46   30.34   0
  -2  -6   2  614.60   30.55   0
  -2  -6   2  611.72   30.66   0
   1   6  -2  322.60   17.73   0
   1   6  -2  329.93   17.85   0
   1   6  -2  324.88   17.62   0
   1   6  -2  297.10   19.80   0
   1   6  -2  343.98   18.06   0
  -1  -6   2  341.95   17.68   0
  -1  -6   2  338.02   17.87   0
  -1  -6   2  336.76   17.90   0
  -1  -6   2  345.44   17.96   0
   0   6  -2  809.40   45.77   0
   0   6  -2  870.54   44.05   0
   0   6  -2  869.00   43.79   0
   0   6  -2  860.31   43.80   0
   0   6  -2  925.18   44.07   0
   0  -6   2  879.33   44.02   0
   0  -6   2  916.05   46.29   0
   0  -6   2  893.42   44.04   0
   0  -6   2  895.38   43.82   0
   0  -6   2  891.26   43.92   0
  -1   6  -2 1017.45   50.94   0
  -1   6  -2 1020.59   50.74   0
  -1   6  -2 1002.15   53.10   0
  -1   6  -2 1002.28   50.67   0
  -1   6  -2 1067.40   50.97   0
   1  -6   2 1023.98   50.79   0
   1  -6   2 1002.49   50.89   0
   1  -6   2 1042.50   50.95   0
   1  -6   2  985.19   50.64   0
   1  -6   2 1097.86   53.06   0
  -2   6  -2  630.37   31.88   0
  -2   6  -2  648.75   32.11   0
  -2   6  -2  639.93   31.98   0
  -2   6  -2  611.14   31.83   0
  -2   6  -2  630.80   35.10   0
  -2   6  -2  609.25   31.71   0
   2  -6   2  629.82   31.89   0
   2  -6   2  658.37   32.11   0
   2  -6   2  626.86   32.03   0
   2  -6   2  618.05   31.79   0
   2  -6   2  644.14   34.24   0
  -3   6  -2  341.07   17.73   0
  -3   6  -2  325.13   17.29   0
  -3   6  -2  343.22   17.64   0
  -3   6  -2  324.99   17.57   0
  -3   6  -2  320.20   17.44   0
  -3   6  -2  329.60   21.88   0
   3  -6   2  336.01   20.90   0
   3  -6   2  318.21   17.56   0
   3  -6   2  329.20   17.87   0
   3  -6   2  330.76   17.59   0
   3  -6   2  330.95   17.82   0
  -4   6  -2  451.73   24.07   0
  -4   6  -2  438.99   24.00   0
  -4   6  -2  473.67   24.17   0
  -4   6  -2  436.29   29.43   0
  -4   6  -2  498.79   24.27   0
   4  -6   2  478.72   24.29   0
   4  -6   2  480.49   24.46   0
   4  -6   2  451.03   24.42   0
   4  -6   2  486.69   24.33   0
   4  -6   2  470.55   24.56   0
   4  -6   2  493.80   28.79   0
  -5   6  -2  104.59    7.29   0
  -5   6  -2  102.61    6.90   0
  -5   6  -2   95.07    7.08   0
  -5   6  -2   92.70   13.35   0
   5  -6   2  110.11    7.90   0
   5  -6   2  104.90    9.00   0
   5  -6   2  110.12   13.77   0
   5  -6   2   92.53    7.56   0
   5  -6   2  101.98    7.72   0
   5  -6   2   94.36    8.33   0
  -6   6  -2  141.21   10.06   0
   6  -6   2  194.35   18.86   0
   6  -6   2  181.49   13.39   0
   6  -6   2  185.90   11.03   0
   6  -6   2  170.40   10.86   0
   6  -6   2  196.18   11.92   0
   6  -6   2  186.05   11.40   0
   7  -6   2  106.50    8.39   0
   7  -6   2  116.73   18.90   0
   7  -6   2  107.86    9.24   0
   7  -6   2  103.47    9.60   0
   7  -6   2   99.94   12.31   0
   7  -6   2   84.16    8.14   0
   8  -6   2   78.45    8.30   0
   8  -6   2   70.49   16.70   0
   8  -6   2   98.81   13.68   0
   8  -6   2   77.69    8.06   0
   9  -6   2   88.99   13.97   0
   9  -6   2   64.06   20.16   0
  10  -6   2   79.41   16.06   0
  10  -6   2   58.83   21.12   0
  11  -6   2   13.53   22.50   0
   9   5  -2   83.65   23.25   0
   9   5  -2   71.97    9.59   0
   8   5  -2   18.93    4.82   0
   8   5  -2   24.92   16.69   0
   8   5  -2   17.32    5.84   0
   8   5  -2   32.76    6.74   0
   7   5  -2  256.98   26.49   0
   7   5  -2  241.71   16.73   0
   7   5  -2  252.61   15.65   0
   7   5  -2  236.22   15.15   0
   7   5  -2  236.22   17.22   0
   7   5  -2  233.21   15.55   0
   6   5  -2   45.24    6.73   0
   6   5  -2   32.05    5.75   0
   6   5  -2   44.29    6.00   0
   6   5  -2   35.23    5.28   0
   5   5  -2  388.89   20.68   0
   5   5  -2  346.95   20.86   0
   5   5  -2  428.10   20.56   0
   5   5  -2  379.88   20.55   0
   5   5  -2  380.32   20.12   0
  -5  -5   2  343.20   19.48   0
  -5  -5   2  365.30   19.86   0
  -5  -5   2  382.36   19.98   0
   4   5  -2   85.86    7.62   0
   4   5  -2   98.49    7.71   0
   4   5  -2   93.85    7.16   0
   4   5  -2   78.48    7.70   0
  -4  -5   2   92.17    6.93   0
  -4  -5   2  101.69    6.89   0
  -4  -5   2   98.86    7.08   0
   3   5  -2  455.52   24.74   0
   3   5  -2  478.47   24.71   0
   3   5  -2  478.41   24.51   0
   3   5  -2  474.11   24.56   0
  -3  -5   2  479.97   24.57   0
  -3  -5   2  474.18   24.67   0
  -3  -5   2  477.94   24.46   0
  -3  -5   2  484.14   24.58   0
   2   5  -2  166.19   10.18   0
   2   5  -2  156.87   10.19   0
   2   5  -2  165.26   10.12   0
   2   5  -2  172.55    9.95   0
  -2  -5   2  175.33    9.93   0
  -2  -5   2  170.22   10.11   0
  -2  -5   2  178.93   10.11   0
  -2  -5   2  179.66   10.23   0
   1   5  -2 1018.79   49.22   0
   1   5  -2  936.40   51.09   0
   1   5  -2 1031.72   49.23   0
   1   5  -2 1045.37   49.40   0
   1   5  -2 1002.17   49.41   0
  -1  -5   2 1013.32   49.26   0
  -1  -5   2 1027.83   49.44   0
  -1  -5   2 1055.96   49.45   0
  -1  -5   2 1002.40   49.16   0
  -1  -5   2  853.79   48.72   0
   0   5  -2  159.00    9.46   0
   0   5  -2  157.46   11.22   0
   0   5  -2  162.15    9.56   0
   0   5  -2  161.11    9.36   0
   0   5  -2  156.70    9.68   0
   0  -5   2  166.82    9.51   0
   0  -5   2  176.43   11.58   0
   0  -5   2  162.30    9.35   0
   0  -5   2  180.90    9.69   0
   0  -5   2  159.07    9.57   0
  -1   5  -2  615.76   30.77   0
  -1   5  -2  608.40   30.55   0
  -1   5  -2  599.93   30.57   0
  -1   5  -2  584.51   32.61   0
  -1   5  -2  623.77   30.71   0
   1  -5   2  584.45   30.68   0
   1  -5   2  590.78   30.48   0
   1  -5   2  632.46   30.76   0
   1  -5   2  609.79   30.58   0
   1  -5   2  643.54   32.55   0
  -2   5  -2  120.62    7.76   0
  -2   5  -2  129.22   10.73   0
  -2   5  -2  122.98    7.63   0
  -2   5  -2  125.43    7.67   0
  -2   5  -2  126.42    7.58   0
   2  -5   2  124.52    7.83   0
   2  -5   2  117.83    7.45   0
   2  -5   2  123.43    7.74   0
   2  -5   2  129.73    7.70   0
   2  -5   2  121.85    7.56   0
   2  -5   2  135.60   10.02   0
  -3   5  -2  349.24   17.44   0
  -3   5  -2  313.14   21.31   0
  -3   5  -2  351.00   17.35   0
  -3   5  -2  330.20   17.63   0
  -3   5  -2  325.27   17.21   0
  -3   5  -2  329.68   17.32   0
   3  -5   2  318.35   17.54   0
   3  -5   2  328.97   17.46   0
   3  -5   2  317.63   17.47   0
   3  -5   2  329.23   17.34   0
   3  -5   2  344.82   20.86   0
   3  -5   2  322.33   17.30   0
  -4   5  -2  118.31    7.26   0
  -4   5  -2  111.20    7.07   0
  -4   5  -2  102.55    7.04   0
  -4   5  -2  106.77   12.16   0
  -4   5  -2  115.53    7.13   0
   4  -5   2  111.08    7.44   0
   4  -5   2  115.13    8.44   0
   4  -5   2  121.72   12.17   0
   4  -5   2  108.97    7.42   0
   4  -5   2  103.10    7.77   0
   4  -5   2  114.01    7.53   0
  -5   5  -2  297.89   14.94   0
  -5   5  -2  272.99   15.27   0
  -5   5  -2  264.25   21.68   0
  -5   5  -2  297.36   15.54   0
   5  -5   2  283.25   15.63   0
   5  -5   2  290.19   21.79   0
   5  -5   2  296.21   15.65   0
   5  -5   2  291.06   16.15   0
   5  -5   2  321.29   15.99   0
   5  -5   2  273.86   17.34   0
   6  -5   2  123.42    9.27   0
   6  -5   2  110.93   15.96   0
   6  -5   2  137.92    8.38   0
   6  -5   2  112.91    8.23   0
   6  -5   2  131.76    8.81   0
   6  -5   2  126.86   11.61   0
   7  -5   2   71.36    7.08   0
   7  -5   2   79.81    8.00   0
   7  -5   2   84.69    6.95   0
   7  -5   2   95.29    8.12   0
   7  -5   2   68.50   15.66   0
   7  -5   2   85.94   12.16   0
   8  -5   2   22.06    9.26   0
   8  -5   2   14.91    5.13   0
   8  -5   2   15.32    5.11   0
   8  -5   2    3.17   13.42   0
   9  -5   2   76.49   20.82   0
   9  -5   2  119.16   17.62   0
  10  -5   2   13.10   18.59   0
  10  -5   2   26.64   14.26   0
  11  -5   2   57.85   19.17   0
  11  -5   2   50.35   24.59   0
  10   4  -2  -33.25   19.85   0
   9   4  -2  111.16   24.13   0
   8   4  -2   -0.53    6.65   0
   8   4  -2  -10.68   14.58   0
   8   4  -2   -7.78    4.97   0
   8   4  -2   -8.88    4.27   0
   7   4  -2  230.04   24.90   0
   7   4  -2  218.70   13.47   0
   7   4  -2  193.58   12.47   0
   7   4  -2  194.49   12.74   0
   7   4  -2  235.25   13.62   0
   7   4  -2  199.11   16.54   0
   6   4  -2    0.74    2.71   0
   6   4  -2    4.57    5.01   0
   6   4  -2   -0.83    3.80   0
   6   4  -2   -7.62    3.61   0
   5   4  -2  398.77   21.06   0
   5   4  -2  432.69   20.88   0
   5   4  -2  394.49   20.95   0
   5   4  -2  395.95   20.65   0
   5   4  -2  352.57   22.32   0
  -5  -4   2  396.88   20.43   0
   4   4  -2   -0.72    3.04   0
  -4  -4   2   -5.31    2.03   0
  -4  -4   2   -3.91    1.88   0
   3   4  -2  693.64   35.94   0
   3   4  -2  718.25   36.06   0
   3   4  -2  700.64   35.94   0
   3   4  -2  702.16   36.16   0
   3   4  -2  714.01   36.12   0
  -3  -4   2  749.65   36.05   0
  -3  -4   2  738.32   36.16   0
  -3  -4   2  740.72   36.02   0
  -3  -4   2  743.81   35.98   0
   2   4  -2   27.22    3.56   0
   2   4  -2   25.25    3.34   0
   2   4  -2   26.52    3.35   0
   2   4  -2   28.36    3.21   0
  -2  -4   2   34.91    3.46   0
  -2  -4   2   38.35    3.82   0
  -2  -4   2   32.55    3.47   0
  -2  -4   2   36.35    3.65   0
   1   4  -2 1127.09   59.29   0
   1   4  -2 1201.55   57.85   0
   1   4  -2 1181.71   57.74   0
   1   4  -2 1159.82   57.60   0
   1   4  -2 1178.76   57.64   0
  -1  -4   2 1192.11   57.84   0
  -1  -4   2 1175.16   57.62   0
  -1  -4   2 1206.99   57.69   0
   0   4  -2 1528.82   75.69   0
   0   4  -2 1502.93   77.18   0
   0   4  -2 1546.53   75.86   0
   0   4  -2 1591.83   75.81   0
   0   4  -2 1527.83   75.66   0
   0  -4   2 1538.69   75.66   0
   0  -4   2 1542.08   75.79   0
   0  -4   2 1531.54   75.85   0
   0  -4   2 1682.65   77.48   0
   0  -4   2 1576.28   75.72   0
  -1   4  -2 1490.61   70.46   0
  -1   4  -2 1454.69   70.69   0
  -1   4  -2 1257.48   70.32   0
  -1   4  -2 1466.68   72.42   0
  -1   4  -2 1496.09   70.54   0
  -1   4  -2 1468.91   70.59   0
   1  -4   2 1487.44   70.56   0
   1  -4   2 1532.28   72.24   0
   1  -4   2 1413.84   70.38   0
   1  -4   2 1421.44   70.39   0
   1  -4   2 1429.16   70.56   0
  -2   4  -2  153.68    8.79   0
  -2   4  -2  157.10    9.14   0
  -2   4  -2  156.32    8.74   0
  -2   4  -2  155.58    8.68   0
  -2   4  -2  152.48   11.72   0
   2  -4   2  152.72    8.83   0
   2  -4   2  151.20    8.72   0
   2  -4   2  167.91   11.41   0
   2  -4   2  148.21    8.87   0
   2  -4   2  152.55    8.74   0
   2  -4   2  155.45    9.01   0
  -3   4  -2  579.03   27.88   0
  -3   4  -2  555.86   28.81   0
  -3   4  -2  573.12   27.84   0
  -3   4  -2  557.13   27.85   0
  -3   4  -2  514.98   31.83   0
  -3   4  -2  558.11   27.81   0
   3  -4   2  540.00   28.47   0
   3  -4   2  561.25   27.98   0
   3  -4   2  578.79   27.94   0
   3  -4   2  547.94   27.85   0
   3  -4   2  550.03   28.05   0
   3  -4   2  562.68   31.53   0
  -4   4  -2   11.25    5.63   0
  -4   4  -2   16.32    2.27   0
  -4   4  -2   11.64    2.32   0
  -4   4  -2   14.48    2.33   0
  -4   4  -2   12.11    2.18   0
   4  -4   2   11.69    3.82   0
   4  -4   2   15.32    5.86   0
   4  -4   2   14.52    2.98   0
   4  -4   2   11.49    2.57   0
   4  -4   2   16.42    2.60   0
   4  -4   2   13.22    2.62   0
  -5   4  -2  373.69   19.25   0
  -5   4  -2  357.74   19.36   0
   5  -4   2  388.21   19.83   0
   5  -4   2  403.04   19.71   0
   5  -4   2  397.14   20.23   0
   5  -4   2  389.32   19.93   0
   5  -4   2  382.45   22.15   0
   5  -4   2  357.82   25.78   0
   6  -4   2   28.79   10.06   0
   6  -4   2   34.66    4.28   0
   6  -4   2   40.50    7.76   0
   6  -4   2   42.59    4.07   0
   6  -4   2   41.47    4.34   0
   6  -4   2   48.92    5.13   0
   7  -4   2  306.76   21.62   0
   7  -4   2  322.30   16.44   0
   7  -4   2  229.19   26.37   0
   8  -4   2   -8.69    8.74   0
   8  -4   2  -16.39   11.16   0
   9  -4   2  165.17   27.83   0
   9  -4   2  151.31   19.89   0
  10  -4   2   -9.71   15.86   0
  10  -4   2    2.89   13.70   0
  11  -4   2  108.10   21.34   0
  11  -4   2   98.08   26.71   0
  10   3  -2  -21.82   20.05   0
   9   3  -2  102.06   16.42   0
   9   3  -2  130.48   24.21   0
   8   3  -2    9.74   14.94   0
   8   3  -2   13.61    8.34   0
   7   3  -2  271.81   14.77   0
   7   3  -2  283.48   25.79   0
   7   3  -2  212.07   19.08   0
   7   3  -2  254.83   14.68   0
   6   3  -2   -7.31    2.62   0
   6   3  -2    0.11    4.97   0
   6   3  -2  -10.39    3.07   0
   5   3  -2  381.16   20.39   0
   5   3  -2  330.72   22.74   0
   5   3  -2  435.63   20.71   0
   5   3  -2  402.13   20.66   0
   5   3  -2  433.91   20.48   0
  -5  -3   2  395.57   20.02   0
   4   3  -2   -5.25    2.17   0
   4   3  -2   -5.94    1.95   0
   4   3  -2   -9.31    2.36   0
   4   3  -2   -0.45    3.03   0
   4   3  -2   -4.73    2.23   0
  -4  -3   2   -6.97    1.77   0
  -4  -3   2   -2.66    1.82   0
  -4  -3   2   -2.66    0.75   0
   3   3  -2  584.28   29.64   0
   3   3  -2  555.10   30.23   0
   3   3  -2  582.30   29.54   0
   3   3  -2  597.70   29.47   0
   3   3  -2  595.53   29.45   0
  -3  -3   2  606.16   29.45   0
  -3  -3   2  608.86   29.47   0
  -3  -3   2  589.59   29.37   0
  -3  -3   2  607.10   29.59   0
   2   3  -2    3.07    1.78   0
   2   3  -2    3.18    1.94   0
   2   3  -2    4.68    2.08   0
   2   3  -2    4.66    1.94   0
   2   3  -2    7.21    2.11   0
  -2  -3   2    3.38    1.76   0
  -2  -3   2    1.50    1.79   0
  -2  -3   2    2.92    1.73   0
  -2  -3   2    5.71    1.82   0
  -2  -3   2    1.98    1.66   0
   1   3  -2 1693.60   85.68   0
   1   3  -2 1804.54   84.33   0
   1   3  -2 1754.45   84.49   0
   1   3  -2 1695.81   84.32   0
   1   3  -2 1741.62   84.33   0
   1   3  -2 1755.04   84.41   0
  -1  -3   2 1719.76   84.32   0
  -1  -3   2 1778.53   84.35   0
  -1  -3   2 1712.94   84.40   0
  -1  -3   2 1742.92   84.50   0
   0   3  -2 1967.42   97.06   0
   0   3  -2 2007.26   97.09   0
   0   3  -2 2082.08   98.39   0
   0   3  -2 1979.64   97.21   0
   0   3  -2 2020.11   97.12   0
   0  -3   2 2004.13   97.14   0
   0  -3   2 1967.86   97.05   0
   0  -3   2 2162.43   98.46   0
   0  -3   2 1922.76   97.02   0
   0  -3   2 1942.68   97.19   0
  -1   3  -2  878.71   42.31   0
  -1   3  -2  861.57   42.25   0
  -1   3  -2  810.56   42.32   0
  -1   3  -2  861.67   42.68   0
  -1   3  -2  846.43   42.21   0
   1  -3   2  857.98   42.39   0
   1  -3   2  890.70   42.63   0
   1  -3   2  867.13   42.33   0
   1  -3   2  848.08   42.24   0
   1  -3   2  900.76   44.00   0
  -2   3  -2   26.85    2.70   0
  -2   3  -2   28.35    2.78   0
  -2   3  -2   30.27    3.00   0
  -2   3  -2   25.24    5.22   0
  -2   3  -2   27.47    2.90   0
  -2   3  -2   27.15    3.74   0
   2  -3   2   23.97    2.64   0
   2  -3   2   28.80    2.83   0
   2  -3   2   26.32    3.59   0
   2  -3   2   27.08    2.95   0
   2  -3   2   28.07    2.88   0
   2  -3   2   29.53    5.30   0
  -3   3  -2 1376.27   66.66   0
  -3   3  -2 1437.69   66.67   0
  -3   3  -2 1291.64   70.71   0
  -3   3  -2 1383.54   68.24   0
  -3   3  -2 1417.40   66.67   0
  -3   3  -2 1355.08   66.65   0
   3  -3   2 1361.34   66.87   0
   3  -3   2 1330.86   67.72   0
   3  -3   2 1390.34   66.69   0
   3  -3   2 1331.74   70.39   0
   3  -3   2 1393.63   66.80   0
   3  -3   2 1395.33   66.76   0
  -4   3  -2    1.87    1.77   0
   4  -3   2    5.97    2.03   0
   4  -3   2    3.86    3.64   0
   4  -3   2    4.54    2.11   0
   4  -3   2    7.43    2.16   0
   4  -3   2    4.75    4.61   0
   4  -3   2    1.65    2.18   0
   5  -3   2  485.75   24.75   0
   5  -3   2  450.46   30.76   0
   5  -3   2  478.01   24.37   0
   5  -3   2  489.29   24.47   0
   5  -3   2  485.05   24.19   0
   5  -3   2  488.28   27.26   0
   6  -3   2   -0.47    3.08   0
   6  -3   2   -3.94    5.34   0
   6  -3   2   -7.81    7.46   0
   6  -3   2    0.03    2.80   0
   7  -3   2  421.92   34.09   0
   7  -3   2  468.77   28.91   0
   8  -3   2   -4.28    9.40   0
   8  -3   2  -16.41   12.22   0
   9  -3   2  169.40   29.54   0
   9  -3   2  229.77   23.55   0
  10  -3   2  -21.14   15.32   0
  10  -3   2   -0.95   14.05   0
  11  -3   2   74.02   20.66   0
  10   2  -2    1.94   19.94   0
   9   2  -2  120.85   18.44   0
   9   2  -2  167.13   25.11   0
   8   2  -2   51.05   11.42   0
   8   2  -2   69.95   17.29   0
   7   2  -2  152.73   16.55   0
   6   2  -2   33.94    4.43   0
   6   2  -2   54.84    8.58   0
   5   2  -2  556.30   26.99   0
   5   2  -2  550.56   26.79   0
   5   2  -2  555.06   27.06   0
   5   2  -2  461.43   29.84   0
   5   2  -2  565.40   26.79   0
   4   2  -2  150.04    8.33   0
   4   2  -2  138.59   10.61   0
   4   2  -2  150.70    8.21   0
   4   2  -2  142.61    8.22   0
   4   2  -2  144.12    8.45   0
   3   2  -2  531.71   30.44   0
   3   2  -2  594.01   29.29   0
   3   2  -2  604.51   29.22   0
   3   2  -2  573.85   29.12   0
  -3  -2   2  629.30   29.21   0
  -3  -2   2  604.97   28.98   0
  -3  -2   2  602.43   29.14   0
   2   2  -2  115.26    7.31   0
   2   2  -2  124.51    7.53   0
   2   2  -2  132.74    7.36   0
   2   2  -2  138.01    8.22   0
   2   2  -2  141.01    7.43   0
  -2  -2   2  137.54    8.20   0
  -2  -2   2  132.26    7.51   0
  -2  -2   2  138.74    7.32   0
  -2  -2   2  126.65    7.32   0
  -2  -2   2  140.91    7.33   0
   1   2  -2 1540.02   74.75   0
   1   2  -2 1551.99   74.90   0
   1   2  -2 1500.32   74.99   0
   1   2  -2 1563.63   74.74   0
   1   2  -2 1532.35   74.76   0
   1   2  -2 1503.44   75.74   0
  -1  -2   2 1526.68   74.75   0
  -1  -2   2 1568.21   74.92   0
  -1  -2   2 1564.10   75.10   0
  -1  -2   2 1602.74   74.76   0
   0   2  -2  497.43   25.62   0
   0   2  -2  519.55   25.70   0
   0   2  -2  499.14   25.80   0
   0   2  -2  525.29   25.72   0
   0   2  -2  518.29   26.61   0
   0  -2   2  557.57   26.71   0
   0  -2   2  502.74   25.66   0
   0  -2   2  512.69   25.82   0
   0  -2   2  506.66   25.64   0
   0  -2   2  515.98   25.70   0
   0  -2   2  564.35   26.25   0
  -1   2  -2 2585.19  120.66   0
  -1   2  -2 2456.62  122.39   0
  -1   2  -2 2533.07  121.20   0
  -1   2  -2 2446.97  120.56   0
  -1   2  -2 2549.04  120.64   0
   1  -2   2 2501.63  122.29   0
   1  -2   2 2528.49  120.66   0
   1  -2   2 2474.24  120.58   0
   1  -2   2 2477.58  120.73   0
   1  -2   2 2493.47  121.11   0
   1  -2   2 2480.24  120.61   0
  -2   2  -2    1.65    2.23   0
  -2   2  -2    2.98    1.37   0
  -2   2  -2    1.61    1.35   0
  -2   2  -2    2.48    1.31   0
  -2   2  -2    0.40    1.32   0
  -2   2  -2    0.94    3.27   0
   2  -2   2    4.66    3.29   0
   2  -2   2    2.56    1.39   0
   2  -2   2    2.04    2.06   0
   2  -2   2    4.02    1.43   0
   2  -2   2    5.67    1.70   0
   2  -2   2    4.00    1.52   0
  -3   2  -2  467.19   24.78   0
  -3   2  -2  467.25   22.50   0
  -3   2  -2  432.27   22.56   0
   3  -2   2  438.03   24.22   0
   3  -2   2  474.79   22.80   0
   3  -2   2  452.25   22.88   0
   3  -2   2  422.57   26.49   0
   3  -2   2  460.95   22.64   0
   3  -2   2  465.85   22.75   0
  -4   2  -2    0.94    1.32   0
   4  -2   2    3.19    3.65   0
   4  -2   2    6.44    4.96   0
   4  -2   2    2.40    1.91   0
   4  -2   2    1.18    1.88   0
   4  -2   2    4.51    2.28   0
   4  -2   2    3.88    1.83   0
   5  -2   2  225.52   12.72   0
   5  -2   2  221.58   12.15   0
   5  -2   2  221.50   12.32   0
   5  -2   2  208.56   19.00   0
   5  -2   2  225.85   11.97   0
   5  -2   2  230.31   15.96   0
   6  -2   2    7.58    3.45   0
   6  -2   2    3.74    2.86   0
   6  -2   2    2.49    6.26   0
   6  -2   2    3.43    7.92   0
   7  -2   2  406.69   26.46   0
   7  -2   2  324.48   30.97   0
   8  -2   2   -8.25   12.79   0
   8  -2   2    0.99   10.42   0
   9  -2   2  315.53   27.27   0
   9  -2   2  226.58   32.73   0
  10  -2   2    2.89   19.06   0
  10  -2   2    9.98   16.28   0
  10   1  -2   65.73   22.17   0
  10   1  -2   31.67   19.53   0
  10   1  -2   42.31   14.53   0
   9   1  -2  193.10   26.55   0
   9   1  -2  144.58   20.43   0
   8   1  -2  104.23   18.24   0
   8   1  -2   61.88   12.96   0
   7   1  -2  125.99   16.57   0
   6   1  -2  130.44   13.47   0
   5   1  -2  337.13   21.29   0
   4   1  -2   14.33    4.38   0
   3   1  -2  162.08   11.27   0
   3   1  -2  187.06    9.44   0
   3   1  -2  181.07    9.23   0
   3   1  -2  182.95    9.23   0
   3   1  -2  179.72    9.24   0
   2   1  -2   18.02    3.11   0
   2   1  -2   16.82    1.87   0
   2   1  -2   14.81    2.02   0
   2   1  -2   15.92    1.77   0
   2   1  -2   16.29    1.76   0
  -2  -1   2   17.83    1.94   0
  -2  -1   2   17.47    1.85   0
  -2  -1   2   18.80    1.67   0
  -2  -1   2   15.09    1.61   0
  -2  -1   2   18.07    3.09   0
   1   1  -2  511.69   24.81   0
   1   1  -2  503.87   24.83   0
   1   1  -2  495.40   25.36   0
   1   1  -2  497.63   25.39   0
   1   1  -2  493.04   24.77   0
   1   1  -2  509.65   24.98   0
  -1  -1   2  517.32   24.79   0
  -1  -1   2  507.65   25.48   0
  -1  -1   2  512.49   24.84   0
  -1  -1   2  508.99   24.98   0
  -1   1  -2  244.29   13.25   0
  -1   1  -2  241.07   12.45   0
  -1   1  -2  239.36   12.40   0
  -1   1  -2  227.77   14.13   0
  -1   1  -2  240.67   12.37   0
   1  -1   2  244.89   12.38   0
   1  -1   2  254.18   13.18   0
   1  -1   2  235.82   14.11   0
   1  -1   2  251.00   12.45   0
   1  -1   2  242.20   12.57   0
   1  -1   2  254.89   12.49   0
  -2   1  -2 2013.78   93.14   0
  -2   1  -2 2016.96   93.17   0
  -2   1  -2 1877.21   94.55   0
  -2   1  -2 1906.96   93.03   0
   2  -1   2 1872.01   94.25   0
   2  -1   2 1915.32   93.06   0
   2  -1   2 1915.38   93.11   0
   2  -1   2 1974.50   93.17   0
   2  -1   2 1941.13   93.27   0
   2  -1   2 1845.58   95.86   0
  -3   1  -2  834.45   43.87   0
  -3   1  -2  884.16   41.31   0
  -3   1  -2  926.94   41.30   0
   3  -1   2  845.66   41.72   0
   3  -1   2  824.20   41.49   0
   3  -1   2  844.85   41.44   0
   3  -1   2  793.89   43.30   0
   3  -1   2  806.90   45.41   0
   3  -1   2  859.85   41.55   0
  -4   1  -2   90.53    5.16   0
  -4   1  -2   83.27    5.06   0
   4  -1   2   70.42   10.03   0
   4  -1   2   81.82    6.02   0
   4  -1   2   83.91    5.48   0
   4  -1   2   78.94    8.78   0
   4  -1   2   84.65    5.59   0
   4  -1   2   81.21    5.54   0
   5  -1   2  379.79   19.81   0
   5  -1   2  363.33   26.55   0
   5  -1   2  386.54   19.32   0
   5  -1   2  371.21   23.35   0
   5  -1   2  380.44   19.52   0
   6  -1   2   42.15    4.69   0
   6  -1   2   43.25    9.61   0
   6  -1   2   47.37    5.21   0
   6  -1   2   40.16   11.98   0
   7  -1   2   77.53   12.84   0
   7  -1   2   69.74    6.67   0
   7  -1   2   66.36    6.39   0
   7  -1   2   52.05   15.47   0
   8  -1   2    1.19   14.67   0
   8  -1   2   38.70   13.03   0
   9  -1   2  155.99   28.39   0
   9  -1   2  199.07   24.87   0
  10  -1   2   29.21   18.17   0
  10  -1   2    1.26   18.75   0
  11   0  -2   23.05   21.45   0
  11   0  -2   18.82   21.01   0
  10   0  -2   88.29   22.02   0
  10   0  -2   73.16   22.28   0
  10   0  -2   68.41   16.80   0
   9   0  -2  109.37   20.80   0
   9   0  -2   99.68   22.86   0
   9   0  -2   66.30   15.29   0
   8   0  -2  143.87   19.28   0
   8   0  -2  182.90   21.86   0
   7   0  -2  112.20   15.44   0
   6   0  -2  207.96   17.22   0
   5   0  -2  287.04   19.43   0
   4   0  -2  520.88   28.93   0
   3   0  -2  147.76   10.27   0
   2   0  -2  652.35   35.93   0
   2   0  -2  736.24   34.63   0
   2   0  -2  713.88   34.46   0
   2   0  -2  735.24   34.52   0
   2   0  -2  709.00   34.44   0
  -2   0   2  725.55   34.32   0
  -2   0   2  655.70   36.03   0
  -2   0   2  701.75   34.46   0
  -2   0   2  752.24   34.43   0
   1   0  -2  267.53   12.73   0
   1   0  -2  272.75   12.91   0
   1   0  -2  240.79   13.52   0
   1   0  -2  263.77   12.76   0
   1   0  -2  250.84   12.68   0
   1   0  -2  252.51   12.67   0
  -1   0   2  249.55   12.72   0
  -1   0   2  221.11   12.60   0
  -1   0   2  246.64   13.58   0
  -1   0   2  266.31   12.85   0
  -1   0  -2   25.36    2.66   0
  -1   0  -2   24.63    3.71   0
  -1   0  -2   30.07    2.56   0
  -1   0  -2   30.10    2.58   0
   1   0   2   25.06    3.49   0
   1   0   2   25.63    2.43   0
   1   0   2   24.99    3.55   0
   1   0   2   24.85    2.64   0
   1   0   2   21.93    2.24   0
  -2   0  -2 2939.19  132.87   0
  -2   0  -2 2945.69  132.87   0
  -2   0  -2 2744.13  133.01   0
  -2   0  -2 2709.94  132.92   0
  -2   0  -2 2620.31  134.61   0
   2   0   2 2629.11  134.31   0
   2   0   2 2720.39  132.83   0
   2   0   2 2776.65  132.93   0
   2   0   2 2727.20  133.08   0
  -3   0  -2  211.67   11.12   0
  -3   0  -2  208.17   14.13   0
  -3   0  -2  222.60   11.38   0
  -3   0  -2  225.78   11.31   0
   3   0   2  222.36   11.48   0
   3   0   2  215.16   11.44   0
   3   0   2  201.81   11.69   0
   3   0   2  210.96   13.95   0
  -4   0  -2  241.48   12.53   0
   4   0   2  244.43   12.92   0
   4   0   2  258.57   13.39   0
   4   0   2  225.84   16.28   0
   4   0   2  241.70   12.96   0
   5   0   2  367.30   18.88   0
   5   0   2  352.30   18.41   0
   5   0   2  351.80   18.30   0
   5   0   2  342.67   22.89   0
   6   0   2   75.54    6.68   0
   6   0   2   73.70    6.64   0
   6   0   2   64.06   11.53   0
   7   0   2  208.20   20.17   0
   7   0   2  167.94   11.34   0
   7   0   2  166.36   11.40   0
   7   0   2  164.43   23.52   0
   8   0   2   71.13   15.66   0
   8   0   2   38.30   18.41   0
   9   0   2  110.13   25.63   0
   9   0   2  163.80   24.39   0
  10   0   2   77.08   21.70   0
  10   0   2   19.75   21.47   0
  11  -1  -2    7.43   15.03   0
  11  -1  -2    0.96   19.17   0
  11  -1  -2    5.42   18.16   0
  10  -1  -2  183.98   25.89   0
  10  -1  -2  210.96   27.97   0
  10  -1  -2  182.15   30.99   0
   9  -1  -2   -1.26   15.51   0
   9  -1  -2  -11.84   13.26   0
   9  -1  -2  -18.89   11.59   0
   8  -1  -2  223.79   23.55   0
   8  -1  -2  242.74   27.33   0
   8  -1  -2  295.04   25.32   0
   7  -1  -2   70.75   14.01   0
   7  -1  -2  100.92   13.95   0
   6  -1  -2  330.48   22.94   0
   5  -1  -2  149.29   13.48   0
   4  -1  -2  301.41   18.98   0
   3  -1  -2 1391.91   67.11   0
   3  -1  -2 1212.25   69.37   0
   3  -1  -2 1496.04   67.10   0
   3  -1  -2 1456.01   67.16   0
   2  -1  -2  415.95   19.58   0
   2  -1  -2  437.61   19.59   0
   2  -1  -2  356.84   21.26   0
   2  -1  -2  408.93   19.62   0
  -2   1   2  375.48   21.39   0
  -2   1   2  396.57   19.46   0
  -2   1   2  401.03   19.45   0
  -2   1   2  343.09   19.41   0
  -2   1   2  415.71   19.47   0
   1  -1  -2  729.75   35.85   0
   1  -1  -2  785.56   35.78   0
   1  -1  -2  731.52   35.75   0
   1  -1  -2  764.98   35.82   0
   1  -1  -2  683.75   36.67   0
   1  -1  -2  728.94   36.17   0
  -1   1   2  716.50   35.72   0
  -1   1   2  737.21   35.83   0
  -1   1   2  774.34   35.79   0
  -1   1   2  688.17   36.74   0
  -1   1   2  713.11   36.28   0
   0  -1  -2 1408.36   65.32   0
   0  -1  -2 1312.19   65.81   0
   0  -1  -2 1287.33   65.82   0
   0  -1  -2 1337.96   65.31   0
   0  -1  -2 1412.86   65.37   0
   0  -1  -2 1346.12   65.46   0
   0   1   2 1323.56   65.81   0
   0   1   2 1438.91   65.36   0
   0   1   2 1262.06   65.81   0
   0   1   2 1342.70   65.45   0
   0   1   2 1405.98   65.38   0
   0   1   2 1291.85   65.28   0
  -1  -1  -2 1434.68   70.52   0
  -1  -1  -2 1346.17   71.62   0
  -1  -1  -2 1502.80   70.54   0
  -1  -1  -2 1503.71   70.49   0
   1   1   2 1411.46   70.49   0
   1   1   2 1343.73   71.43   0
   1   1   2 1424.19   70.67   0
   1   1   2 1590.32   71.21   0
   1   1   2 1455.23   70.52   0
   1   1   2 1524.05   70.53   0
  -2  -1  -2 4741.57  223.35   0
  -2  -1  -2 4433.54  225.43   0
  -2  -1  -2 4742.65  223.36   0
  -2  -1  -2 4606.72  223.62   0
  -2  -1  -2 4725.39  223.50   0
   2   1   2 4188.24  224.96   0
   2   1   2 4925.29  223.52   0
   2   1   2 4580.62  223.63   0
   2   1   2 4647.20  223.44   0
   2   1   2 4847.62  223.50   0
  -3  -1  -2  174.85    9.99   0
  -3  -1  -2  171.38    9.99   0
  -3  -1  -2  175.39    9.61   0
  -3  -1  -2  181.34    9.72   0
   3   1   2  193.99   10.11   0
   3   1   2  176.82   10.26   0
   3   1   2  183.35    9.99   0
   3   1   2  169.01    9.86   0
   3   1   2  181.95   12.79   0
  -4  -1  -2 1926.17   93.94   0
   4   1   2 1813.47   97.42   0
   4   1   2 1983.51   94.25   0
   4   1   2 1993.06   94.57   0
   4   1   2 1993.33   94.42   0
  -5  -1  -2  383.49   19.69   0
  -5  -1  -2  379.90   20.04   0
   5   1   2  385.18   25.17   0
   5   1   2  380.96   20.17   0
   5   1   2  408.04   20.80   0
   5   1   2  407.23   20.59   0
   6   1   2  333.01   18.14   0
   6   1   2  331.77   17.75   0
   6   1   2  327.46   17.41   0
   6   1   2  328.17   24.37   0
   7   1   2  126.52    9.78   0
   7   1   2  124.71   18.48   0
   8   1   2   34.88   18.63   0
   8   1   2   85.01    8.56   0
   8   1   2  102.73    9.26   0
   8   1   2   79.04   16.77   0
   9   1   2   10.36   17.77   0
   9   1   2   40.51   16.93   0
  10   1   2   88.99   23.60   0
  10   1   2   70.95   26.42   0
  11  -2  -2  -13.69   17.35   0
  11  -2  -2    3.36   15.29   0
  11  -2  -2    1.83   17.97   0
  10  -2  -2  224.70   27.14   0
  10  -2  -2  251.10   27.32   0
  10  -2  -2  211.26   31.33   0
   9  -2  -2   -5.87   12.05   0
   9  -2  -2  -17.68   13.04   0
   9  -2  -2  -25.98   10.96   0
   8  -2  -2  429.77   34.49   0
   8  -2  -2  421.25   32.29   0
   8  -2  -2  476.42   31.84   0
   7  -2  -2    4.55    7.44   0
   7  -2  -2  -12.68    8.07   0
   6  -2  -2  801.45   47.01   0
   6  -2  -2  830.73   46.13   0
   5  -2  -2    2.72    5.13   0
   5  -2  -2   -1.67    5.35   0
   4  -2  -2 1498.36   75.28   0
   4  -2  -2 1477.09   75.66   0
   3  -2  -2    2.21    1.56   0
   3  -2  -2    3.60    1.43   0
   3  -2  -2    2.05    2.74   0
   3  -2  -2    0.99    1.47   0
   3  -2  -2    2.39    3.19   0
   3  -2  -2    3.35    1.49   0
  -3   2   2    0.55    1.20   0
  -3   2   2    2.53    1.17   0
   2  -2  -2 3248.81  158.23   0
   2  -2  -2 3238.56  158.15   0
   2  -2  -2 2958.61  159.82   0
   2  -2  -2 3286.26  158.54   0
   2  -2  -2 3409.90  158.15   0
   2  -2  -2 3523.34  158.27   0
  -2   2   2 3498.22  158.20   0
  -2   2   2 3070.26  158.60   0
  -2   2   2 3030.18  159.96   0
  -2   2   2 3614.13  158.29   0
  -2   2   2 3194.24  158.10   0
  -2   2   2 3358.59  158.18   0
   1  -2  -2   28.26    2.92   0
   1  -2  -2   29.34    4.17   0
   1  -2  -2   29.93    3.30   0
   1  -2  -2   26.47    2.80   0
   1  -2  -2   28.73    2.84   0
   1  -2  -2   30.95    2.98   0
  -1   2   2   27.75    2.71   0
  -1   2   2   28.18    2.88   0
  -1   2   2   27.24    2.85   0
  -1   2   2   27.88    2.60   0
  -1   2   2   25.81    2.80   0
  -1   2   2   29.19    3.52   0
  -1   2   2   25.37    4.16   0
   0  -2  -2 3350.35  160.88   0
   0  -2  -2 3173.06  161.32   0
   0  -2  -2 3414.26  161.24   0
   0  -2  -2 3397.91  160.69   0
   0  -2  -2 3460.90  160.78   0
   0  -2  -2 3226.59  160.69   0
   0   2   2 3276.45  160.71   0
   0   2   2 3395.77  160.70   0
   0   2   2 3420.01  160.90   0
   0   2   2 3208.14  161.22   0
   0   2   2 3484.47  160.81   0
   0   2   2 3214.38  161.24   0
  -1  -2  -2  716.31   35.58   0
  -1  -2  -2  757.09   36.29   0
  -1  -2  -2  677.36   36.93   0
  -1  -2  -2  756.32   35.62   0
  -1  -2  -2  720.66   35.49   0
   1   2   2  743.66   35.56   0
   1   2   2  675.31   36.72   0
   1   2   2  741.35   35.64   0
   1   2   2  695.73   35.54   0
   1   2   2  718.73   35.77   0
   1   2   2  710.03   36.06   0
  -2  -2  -2 2108.61  103.05   0
  -2  -2  -2 1912.98  105.18   0
  -2  -2  -2 2144.77  103.20   0
  -2  -2  -2 2115.34  103.11   0
  -2  -2  -2 2147.13  103.42   0
   2   2   2 2159.91  103.20   0
   2   2   2 2197.09  103.25   0
   2   2   2 1996.59  105.03   0
   2   2   2 2216.34  103.19   0
   2   2   2 2100.09  103.38   0
   2   2   2 2321.90  103.78   0
  -3  -2  -2   43.72    3.93   0
  -3  -2  -2   43.24    4.39   0
  -3  -2  -2   44.01    4.22   0
  -3  -2  -2   42.78    4.03   0
   3   2   2   41.38    4.17   0
   3   2   2   44.87    4.34   0
   3   2   2   42.65    6.65   0
   3   2   2   42.58    4.10   0
   3   2   2   56.06    4.89   0
  -4  -2  -2 2147.82  102.01   0
  -4  -2  -2 2043.34  102.32   0
  -4  -2  -2 2125.19  102.39   0
  -4  -2  -2 2067.49  102.06   0
   4   2   2 1992.21  105.84   0
   4   2   2 2074.79  102.30   0
   4   2   2 2202.44  102.57   0
   4   2   2 2128.44  102.55   0
   4   2   2 2181.41  102.71   0
  -5  -2  -2   60.65    5.31   0
   5   2   2   70.67    6.49   0
   5   2   2   81.74    6.97   0
   5   2   2   85.03   12.57   0
   5   2   2   71.02    6.09   0
   6   2   2  474.15   31.37   0
   6   2   2  463.48   24.24   0
   6   2   2  460.22   25.03   0
   6   2   2  478.62   24.96   0
   7   2   2  127.78   19.07   0
   7   2   2   93.01    8.33   0
   7   2   2   93.70    9.24   0
   7   2   2   82.01    7.55   0
   8   2   2  165.12   12.55   0
   8   2   2  185.42   13.22   0
   8   2   2  178.27   23.81   0
   9   2   2    8.45   16.74   0
   9   2   2   -1.04   15.94   0
  10   2   2   72.42   22.68   0
  10   2   2   38.05   23.24   0
  11  -3  -2    1.64   17.36   0
  11  -3  -2   -2.33   16.41   0
  11  -3  -2   -2.05   14.90   0
  10  -3  -2  132.28   21.13   0
  10  -3  -2  116.17   21.17   0
  10  -3  -2  103.10   22.61   0
   9  -3  -2  -11.46   12.22   0
   9  -3  -2    7.52   12.52   0
   9  -3  -2    5.17   13.96   0
   8  -3  -2  219.78   20.67   0
   8  -3  -2  164.33   22.18   0
   8  -3  -2  148.59   22.81   0
   7  -3  -2    1.82    8.90   0
   7  -3  -2    9.24    9.16   0
   7  -3  -2   13.72    8.11   0
   6  -3  -2  440.88   28.42   0
   6  -3  -2  404.40   28.12   0
   5  -3  -2   73.97   11.26   0
   5  -3  -2   83.70    5.55   0
   5  -3  -2   75.89   10.13   0
   5  -3  -2   80.22    5.36   0
   4  -3  -2  725.94   35.03   0
   4  -3  -2  643.81   37.61   0
   4  -3  -2  734.51   34.98   0
   4  -3  -2  644.84   38.55   0
   4  -3  -2  725.69   34.96   0
   4  -3  -2  751.57   34.89   0
  -4   3   2  736.96   34.76   0
   3  -3  -2  119.45    6.88   0
   3  -3  -2  117.23    7.06   0
   3  -3  -2  115.34    7.01   0
   3  -3  -2  127.23    8.55   0
   3  -3  -2   98.00    9.60   0
   3  -3  -2  113.00    6.88   0
  -3   3   2  121.85    8.66   0
  -3   3   2  129.83    6.99   0
  -3   3   2  125.00    6.89   0
  -3   3   2  126.08    7.02   0
  -3   3   2  121.38    6.84   0
   2  -3  -2 1021.90   52.93   0
   2  -3  -2 1123.32   53.19   0
   2  -3  -2 1127.16   53.06   0
   2  -3  -2 1054.68   53.05   0
   2  -3  -2  973.16   54.71   0
   2  -3  -2 1087.91   53.03   0
   2  -3  -2 1102.19   52.93   0
  -2   3   2 1110.06   52.97   0
  -2   3   2 1151.40   53.70   0
  -2   3   2 1070.75   52.93   0
  -2   3   2 1108.23   53.04   0
   1  -3  -2   62.05    6.02   0
   1  -3  -2   64.00    4.90   0
   1  -3  -2   63.45    4.61   0
   1  -3  -2   59.55    4.50   0
   1  -3  -2   66.48    4.77   0
   1  -3  -2   62.76    4.67   0
  -1   3   2   70.54    5.14   0
  -1   3   2   65.27    4.73   0
  -1   3   2   64.17    5.98   0
  -1   3   2   60.22    4.53   0
  -1   3   2   62.15    4.89   0
  -1   3   2   61.48    4.54   0
  -1   3   2   58.47    4.63   0
   0  -3  -2 1257.27   61.37   0
   0  -3  -2 1239.61   61.44   0
   0  -3  -2 1309.39   61.52   0
   0  -3  -2 1208.19   62.21   0
   0  -3  -2 1292.25   61.68   0
   0  -3  -2 1251.49   61.92   0
   0   3   2 1226.15   62.10   0
   0   3   2 1261.44   61.44   0
   0   3   2 1302.64   61.53   0
   0   3   2 1189.74   61.93   0
   0   3   2 1293.75   61.42   0
   0   3   2 1263.26   61.60   0
  -1  -3  -2   14.56    3.66   0
  -1  -3  -2   13.80    3.74   0
  -1  -3  -2    7.55    2.12   0
  -1  -3  -2   14.93    2.46   0
  -1  -3  -2   17.87    2.59   0
  -1  -3  -2   15.84    2.54   0
   1   3   2   14.98    2.50   0
   1   3   2   15.47    3.68   0
   1   3   2   16.74    2.55   0
   1   3   2   20.41    3.15   0
   1   3   2   16.00    2.72   0
   1   3   2   14.87    2.44   0
  -2  -3  -2  853.74   42.42   0
  -2  -3  -2  889.21   42.59   0
  -2  -3  -2  849.05   42.79   0
  -2  -3  -2  843.66   42.58   0
   2   3   2  839.03   42.54   0
   2   3   2  880.78   42.68   0
   2   3   2  853.33   42.79   0
   2   3   2  861.33   42.56   0
   2   3   2  800.54   44.66   0
   2   3   2  914.16   43.05   0
  -3  -3  -2  111.01    7.24   0
  -3  -3  -2  110.98    7.23   0
  -3  -3  -2  120.66    7.57   0
  -3  -3  -2  106.73    7.58   0
   3   3   2  113.22    7.85   0
   3   3   2  101.44    7.32   0
   3   3   2  132.77    8.38   0
   3   3   2  104.46   10.78   0
   3   3   2  107.81    7.61   0
   3   3   2  104.38    7.85   0
  -4  -3  -2 1090.40   55.11   0
  -4  -3  -2 1094.98   54.79   0
  -4  -3  -2 1078.59   55.13   0
   4   3   2 1080.07   59.07   0
   4   3   2 1121.72   55.07   0
   4   3   2 1150.55   55.47   0
   4   3   2 1148.11   55.26   0
   4   3   2 1151.13   55.41   0
  -5  -3  -2   -5.03    2.50   0
  -5  -3  -2   -3.11    2.17   0
   5   3   2   -0.65    2.61   0
   5   3   2   -9.50    3.45   0
   5   3   2   -5.59    2.96   0
   5   3   2    1.12    6.81   0
   5   3   2   -1.30    2.94   0
  -6  -3  -2  357.05   20.69   0
   6   3   2  387.98   21.10   0
   6   3   2  479.52   29.98   0
   6   3   2  433.06   21.97   0
   6   3   2  343.44   21.93   0
   7   3   2   42.57   13.95   0
   7   3   2    9.96    5.05   0
   7   3   2   28.15    5.97   0
   7   3   2   34.08    6.08   0
   8   3   2  187.72   14.13   0
   8   3   2  234.72   26.68   0
   9   3   2    3.73    6.96   0
   9   3   2   -0.13   16.72   0
   9   3   2  -14.73    6.07   0
  11  -4  -2  -20.57   15.16   0
  11  -4  -2   -8.42   16.19   0
  11  -4  -2   10.68   16.69   0
  10  -4  -2   54.63   16.52   0
  10  -4  -2   52.46   18.57   0
  10  -4  -2   53.75   18.01   0
   9  -4  -2    6.75   12.75   0
   9  -4  -2   17.34   12.34   0
   9  -4  -2   19.52   14.10   0
   8  -4  -2  138.84   21.03   0
   8  -4  -2  131.98   21.55   0
   8  -4  -2  181.81   17.82   0
   7  -4  -2   45.48   11.96   0
   7  -4  -2   52.54   12.07   0
   7  -4  -2   57.08   10.55   0
   6  -4  -2  303.00   15.51   0
   6  -4  -2  286.79   22.79   0
   6  -4  -2  291.18   15.34   0
   6  -4  -2  258.42   21.40   0
   5  -4  -2  102.67   11.37   0
   5  -4  -2  110.53    7.29   0
   5  -4  -2  116.53   12.49   0
   5  -4  -2  105.60    7.08   0
   5  -4  -2  108.10    7.20   0
   5  -4  -2  117.97    6.97   0
  -5   4   2  107.52    6.36   0
   4  -4  -2  744.91   44.78   0
   4  -4  -2  816.43   43.51   0
   4  -4  -2  838.39   41.12   0
   4  -4  -2  829.61   41.25   0
   4  -4  -2  828.27   41.19   0
   4  -4  -2  833.18   41.34   0
  -4   4   2  849.39   41.09   0
  -4   4   2  887.21   41.23   0
  -4   4   2  886.07   41.05   0
   3  -4  -2  211.55   12.47   0
   3  -4  -2  204.27   11.51   0
   3  -4  -2  208.99   11.52   0
   3  -4  -2  210.71   11.38   0
   3  -4  -2  203.81   11.53   0
   3  -4  -2  183.45   14.10   0
   3  -4  -2  203.08   11.41   0
  -3   4   2  227.44   11.54   0
  -3   4   2  218.15   11.44   0
  -3   4   2  209.42   13.21   0
  -3   4   2  217.16   11.46   0
  -3   4   2  215.15   11.36   0
   2  -4  -2  882.26   45.72   0
   2  -4  -2  913.38   45.81   0
   2  -4  -2  948.31   46.16   0
   2  -4  -2  895.80   45.87   0
   2  -4  -2  844.17   47.58   0
   2  -4  -2  936.48   45.49   0
   2  -4  -2  911.39   45.67   0
  -2   4   2  924.41   45.74   0
  -2   4   2  935.43   45.75   0
  -2   4   2  972.50   45.94   0
  -2   4   2 1003.52   46.74   0
  -2   4   2  980.27   45.81   0
   1  -4  -2   91.58    6.00   0
   1  -4  -2   89.84    5.95   0
   1  -4  -2   88.41    6.09   0
   1  -4  -2   86.95    6.23   0
   1  -4  -2   87.29    7.38   0
   1  -4  -2   90.35    6.23   0
  -1   4   2   96.70    6.41   0
  -1   4   2   86.39    5.89   0
  -1   4   2   85.91    7.21   0
  -1   4   2   87.61    6.70   0
  -1   4   2   89.98    6.09   0
  -1   4   2   94.08    6.21   0
  -1   4   2   91.95    6.01   0
   0  -4  -2 1575.11   80.92   0
   0  -4  -2 1641.86   79.89   0
   0  -4  -2 1578.88   79.96   0
   0  -4  -2 1697.14   80.08   0
   0  -4  -2 1688.00   80.27   0
   0  -4  -2 1648.10   80.48   0
   0   4   2 1561.86   80.50   0
   0   4   2 1623.04   80.12   0
   0   4   2 1718.53   80.14   0
   0   4   2 1608.33   80.79   0
   0   4   2 1658.44   79.99   0
   0   4   2 1686.51   79.97   0
  -1  -4  -2   46.29    6.14   0
  -1  -4  -2   51.32    4.65   0
  -1  -4  -2   35.55    5.35   0
  -1  -4  -2   54.34    4.76   0
  -1  -4  -2   47.10    4.36   0
  -1  -4  -2   54.88    4.79   0
   1   4   2   50.94    6.37   0
   1   4   2   57.55    4.97   0
   1   4   2   45.28    4.44   0
   1   4   2   50.63    4.75   0
   1   4   2   51.22    4.90   0
   1   4   2   55.73    4.58   0
  -2  -4  -2  774.61   38.62   0
  -2  -4  -2  762.44   38.32   0
  -2  -4  -2  760.38   38.14   0
  -2  -4  -2  750.90   38.33   0
   2   4   2  789.42   38.47   0
   2   4   2  732.65   40.66   0
   2   4   2  789.21   38.45   0
   2   4   2  776.09   38.32   0
   2   4   2  747.07   38.24   0
   2   4   2  757.42   38.51   0
  -3  -4  -2    2.02    2.42   0
  -3  -4  -2    0.44    2.23   0
  -3  -4  -2    1.95    2.60   0
  -3  -4  -2   -2.93    2.02   0
   3   4   2    4.96    3.39   0
   3   4   2   -0.85    2.62   0
   3   4   2    1.16    2.75   0
   3   4   2    1.56    4.49   0
   3   4   2   -7.47    2.38   0
   3   4   2    0.38    2.26   0
  -4  -4  -2  666.34   34.76   0
  -4  -4  -2  678.01   35.07   0
  -4  -4  -2  655.93   35.11   0
   4   4   2  727.91   35.57   0
   4   4   2  669.40   35.00   0
   4   4   2  700.79   35.37   0
   4   4   2  697.65   35.44   0
   4   4   2  738.80   35.57   0
   4   4   2  665.39   39.39   0
  -5  -4  -2   62.58    6.21   0
  -5  -4  -2   65.40    6.21   0
   5   4   2   71.32    7.12   0
   5   4   2   53.73    6.57   0
   5   4   2   57.55   11.52   0
   5   4   2   65.26    6.85   0
   5   4   2   61.15    7.42   0
   5   4   2   68.76    6.37   0
   6   4   2  445.05   27.00   0
   6   4   2  554.01   34.89   0
   6   4   2  471.81   26.09   0
   6   4   2  518.06   26.99   0
   6   4   2  491.50   27.26   0
   7   4   2    8.11    5.46   0
   7   4   2   -3.32    5.15   0
   7   4   2   21.39   13.70   0
   8   4   2  246.31   28.12   0
   8   4   2  184.92   13.85   0
   8   4   2  188.81   14.63   0
   9   4   2    3.51   17.86   0
  11  -5  -2   22.11   19.16   0
  11  -5  -2    9.99   18.76   0
  11  -5  -2   -1.00   15.13   0
  10  -5  -2   11.26   13.62   0
  10  -5  -2   38.09   16.87   0
  10  -5  -2    1.49   17.28   0
   9  -5  -2   54.47   16.28   0
   9  -5  -2   40.82   13.05   0
   9  -5  -2   56.69   17.30   0
   8  -5  -2   70.90   11.47   0
   8  -5  -2   36.87   14.74   0
   8  -5  -2   47.88   14.54   0
   7  -5  -2  132.15    9.45   0
   7  -5  -2  143.50    9.47   0
   7  -5  -2  140.32   16.98   0
   7  -5  -2  120.56   18.37   0
   6  -5  -2  126.43   15.21   0
   6  -5  -2  143.53   17.02   0
   6  -5  -2  154.60    9.67   0
   6  -5  -2  139.28    9.48   0
   6  -5  -2  144.58    9.31   0
   6  -5  -2  137.10    9.03   0
   5  -5  -2  346.42   17.17   0
   5  -5  -2  321.13   16.91   0
   5  -5  -2  336.49   20.60   0
   5  -5  -2  321.00   17.15   0
   5  -5  -2  335.58   16.83   0
   5  -5  -2  294.47   22.04   0
  -5   5   2  316.02   16.52   0
  -5   5   2  271.58   16.45   0
  -5   5   2  316.60   16.29   0
   4  -5  -2  646.74   40.23   0
   4  -5  -2  722.24   36.62   0
   4  -5  -2  739.19   36.72   0
   4  -5  -2  727.43   36.52   0
   4  -5  -2  720.33   36.79   0
   4  -5  -2  736.03   38.47   0
  -4   5   2  792.37   36.71   0
  -4   5   2  760.94   36.58   0
  -4   5   2  716.84   39.40   0
  -4   5   2  733.85   36.51   0
  -4   5   2  764.70   36.64   0
   3  -5  -2  896.55   44.83   0
   3  -5  -2  850.13   44.87   0
   3  -5  -2  923.85   45.82   0
   3  -5  -2  892.18   45.10   0
   3  -5  -2  897.47   45.00   0
   3  -5  -2  803.41   47.58   0
  -3   5   2  946.92   45.09   0
  -3   5   2  954.94   47.00   0
  -3   5   2  967.07   45.11   0
  -3   5   2  899.51   44.88   0
  -3   5   2  948.82   44.96   0
   2  -5  -2  465.66   24.26   0
   2  -5  -2  451.18   24.04   0
   2  -5  -2  460.57   24.35   0
   2  -5  -2  434.76   26.18   0
   2  -5  -2  463.41   24.20   0
   2  -5  -2  453.23   23.73   0
   2  -5  -2  490.13   24.93   0
  -2   5   2  482.41   24.23   0
  -2   5   2  469.67   24.17   0
  -2   5   2  491.37   24.40   0
  -2   5   2  501.58   25.47   0
  -2   5   2  486.71   24.36   0
  -2   5   2  488.31   24.15   0
   1  -5  -2  289.62   17.61   0
   1  -5  -2  302.01   16.32   0
   1  -5  -2  283.50   16.52   0
   1  -5  -2  316.42   16.44   0
   1  -5  -2  304.56   16.18   0
   1  -5  -2  319.00   16.61   0
  -1   5   2  302.83   16.26   0
  -1   5   2  285.02   17.48   0
  -1   5   2  318.19   16.33   0
  -1   5   2  321.48   16.48   0
  -1   5   2  314.12   16.60   0
  -1   5   2  298.06   17.26   0
  -1   5   2  315.29   16.49   0
   0  -5  -2  570.95   32.03   0
   0  -5  -2  628.90   31.36   0
   0  -5  -2  634.93   31.20   0
   0  -5  -2  591.67   30.90   0
   0  -5  -2  622.09   31.60   0
   0  -5  -2  605.57   31.09   0
   0   5   2  642.06   31.09   0
   0   5   2  564.17   31.50   0
   0   5   2  600.37   32.03   0
   0   5   2  623.36   31.07   0
   0   5   2  645.11   31.28   0
   0   5   2  632.50   31.31   0
  -1  -5  -2  722.38   35.62   0
  -1  -5  -2  711.79   35.39   0
  -1  -5  -2  717.22   35.61   0
  -1  -5  -2  726.64   35.91   0
  -1  -5  -2  670.28   35.60   0
   1   5   2  690.32   37.33   0
   1   5   2  719.74   35.52   0
   1   5   2  661.97   35.42   0
   1   5   2  722.89   35.68   0
   1   5   2  688.05   35.69   0
   1   5   2  714.57   35.53   0
  -2  -5  -2  286.93   16.10   0
  -2  -5  -2  287.48   15.79   0
  -2  -5  -2  299.78   16.09   0
   2   5   2  287.22   16.06   0
   2   5   2  299.45   15.86   0
   2   5   2  287.80   16.30   0
   2   5   2  287.41   15.97   0
   2   5   2  293.59   16.25   0
   2   5   2  267.56   18.57   0
  -3  -5  -2  220.63   13.19   0
  -3  -5  -2  225.84   13.37   0
  -3  -5  -2  206.18   12.74   0
   3   5   2  228.86   13.09   0
   3   5   2  232.95   13.38   0
   3   5   2  232.42   13.16   0
   3   5   2  219.39   13.50   0
   3   5   2  211.46   16.65   0
   3   5   2  217.64   13.41   0
  -4  -5  -2  364.06   20.55   0
  -4  -5  -2  352.76   20.46   0
   4   5   2  381.69   20.93   0
   4   5   2  359.43   20.42   0
   4   5   2  381.42   21.04   0
   4   5   2  372.01   25.49   0
   4   5   2  401.88   20.85   0
   4   5   2  382.01   21.07   0
  -5  -5  -2  100.50    8.77   0
  -5  -5  -2   92.96    8.06   0
   5   5   2  112.23    9.48   0
   5   5   2   87.31    9.68   0
   5   5   2  105.12    9.83   0
   5   5   2   93.25    8.52   0
   5   5   2  113.95   16.70   0
   5   5   2  102.13    9.68   0
   6   5   2  185.57   15.72   0
   6   5   2  271.47   16.01   0
   6   5   2  260.79   23.86   0
   6   5   2  210.21   15.38   0
   6   5   2  196.84   14.22   0
   6   5   2  217.41   15.56   0
   7   5   2   82.78   18.19   0
   7   5   2   61.66    8.23   0
   7   5   2   47.82    7.95   0
   8   5   2  181.56   25.60   0
   8   5   2  119.52   12.82   0
   9   5   2    9.18   19.73   0
  11  -6  -2   40.69   19.69   0
  11  -6  -2   33.37   19.86   0
  10  -6  -2  -16.81   10.68   0
  10  -6  -2    4.07   15.26   0
  10  -6  -2  -24.23   15.22   0
   9  -6  -2  100.40   20.11   0
   9  -6  -2  142.23   21.77   0
   9  -6  -2   78.27   13.54   0
   8  -6  -2   25.78   15.04   0
   8  -6  -2   53.32    9.88   0
   8  -6  -2   52.03    6.84   0
   8  -6  -2   65.94    7.18   0
   8  -6  -2   43.74   14.09   0
   7  -6  -2  296.18   16.37   0
   7  -6  -2  271.77   15.56   0
   7  -6  -2  302.35   22.94   0
   7  -6  -2  258.39   24.90   0
   7  -6  -2  271.61   15.82   0
   7  -6  -2  282.32   16.31   0
   6  -6  -2  150.93    9.79   0
   6  -6  -2  146.73   11.23   0
   6  -6  -2  147.68   14.98   0
   6  -6  -2  146.64    9.50   0
   6  -6  -2  111.76   16.41   0
   6  -6  -2  142.12    9.97   0
   6  -6  -2  141.22   10.13   0
  -6   6   2  146.79    8.78   0
   5  -6  -2  150.49   15.10   0
   5  -6  -2  157.21   10.18   0
   5  -6  -2  159.02   10.39   0
   5  -6  -2  141.98   10.30   0
   5  -6  -2  182.61   13.73   0
   5  -6  -2  156.41    9.94   0
  -5   6   2  153.13    9.78   0
  -5   6   2  170.35    9.91   0
  -5   6   2  144.33    9.50   0
  -5   6   2  172.30   13.94   0
   4  -6  -2  373.44   26.57   0
   4  -6  -2  446.36   23.08   0
   4  -6  -2  437.72   22.75   0
   4  -6  -2  432.98   22.89   0
   4  -6  -2  437.94   23.11   0
   4  -6  -2  438.82   24.47   0
  -4   6   2  457.53   22.91   0
  -4   6   2  421.83   22.66   0
  -4   6   2  453.73   22.84   0
  -4   6   2  468.67   23.04   0
  -4   6   2  435.17   25.88   0
   3  -6  -2  591.72   30.56   0
   3  -6  -2  548.86   33.22   0
   3  -6  -2  573.09   30.32   0
   3  -6  -2  585.33   30.45   0
   3  -6  -2  571.84   30.13   0
   3  -6  -2  617.67   31.38   0
  -3   6   2  618.11   30.50   0
  -3   6   2  652.65   32.83   0
  -3   6   2  587.07   30.23   0
  -3   6   2  593.90   30.29   0
   2  -6  -2  571.99   29.45   0
   2  -6  -2  551.76   29.01   0
   2  -6  -2  580.23   29.35   0
   2  -6  -2  520.01   28.68   0
   2  -6  -2  531.72   31.20   0
   2  -6  -2  583.02   30.25   0
   2  -6  -2  546.21   29.20   0
  -2   6   2  593.52   30.74   0
  -2   6   2  580.18   29.22   0
  -2   6   2  596.41   29.47   0
  -2   6   2  557.46   29.15   0
  -2   6   2  616.95   29.12   0
  -2   6   2  591.63   29.44   0
   1  -6  -2  692.88   34.61   0
   1  -6  -2  658.67   34.11   0
   1  -6  -2  673.73   34.32   0
   1  -6  -2  657.76   35.66   0
  -1   6   2  676.65   34.60   0
  -1   6   2  688.15   34.47   0
  -1   6   2  707.71   34.35   0
  -1   6   2  644.09   35.50   0
  -1   6   2  700.18   34.59   0
  -1   6   2  669.17   34.26   0
   0  -6  -2  130.09    8.72   0
   0  -6  -2  124.73    8.38   0
   0  -6  -2  118.36    8.03   0
   0  -6  -2  117.64    8.28   0
   0  -6  -2  128.89    8.91   0
   0   6   2  117.73    8.24   0
   0   6   2  128.24    8.59   0
   0   6   2  120.58    8.51   0
   0   6   2  124.01    9.55   0
   0   6   2  111.14    8.59   0
   0   6   2  113.60    8.08   0
  -1  -6  -2  527.76   27.36   0
  -1  -6  -2  528.89   27.32   0
  -1  -6  -2  532.24   27.31   0
  -1  -6  -2  509.82   27.00   0
  -1  -6  -2  545.51   27.69   0
   1   6   2  517.37   29.26   0
   1   6   2  531.60   27.47   0
   1   6   2  515.78   27.20   0
   1   6   2  484.91   26.97   0
   1   6   2  541.13   27.31   0
   1   6   2  529.50   27.51   0
  -2  -6  -2  180.00   10.85   0
  -2  -6  -2  175.40   11.11   0
  -2  -6  -2  172.40   11.21   0
   2   6   2  169.94   14.10   0
   2   6   2  163.72   11.35   0
   2   6   2  180.03   11.08   0
   2   6   2  182.72   11.31   0
   2   6   2  166.23   11.40   0
   2   6   2  174.24   10.37   0
  -3  -6  -2  352.38   19.95   0
  -3  -6  -2  354.63   19.82   0
   3   6   2  354.73   20.03   0
   3   6   2  346.22   23.76   0
   3   6   2  357.85   19.93   0
   3   6   2  359.00   19.64   0
   3   6   2  362.21   20.12   0
  -4  -6  -2   98.41    8.42   0
  -4  -6  -2  103.42    8.66   0
   4   6   2  113.81    8.47   0
   4   6   2   89.53    8.32   0
   4   6   2   93.99    9.25   0
   4   6   2  102.95   14.50   0
   4   6   2   92.36    9.40   0
   4   6   2   89.71    9.46   0
  -5  -6  -2   64.18    7.31   0
  -5  -6  -2   72.65    7.74   0
   5   6   2   85.05    9.01   0
   5   6   2   79.93    7.79   0
   5   6   2   94.29   15.16   0
   5   6   2   94.68    9.01   0
   5   6   2   89.30    8.70   0
   5   6   2   76.50    8.73   0
   6   6   2  175.70   22.04   0
   6   6   2  116.14   11.53   0
   6   6   2  118.90   11.34   0
   6   6   2  104.91   11.19   0
   7   6   2  106.69   19.68   0
   7   6   2   80.41    9.92   0
   8   6   2   35.80    8.22   0
   8   6   2   62.30   19.74   0
  11  -7  -2   42.01   20.82   0
  11  -7  -2   39.49   22.33   0
  10  -7  -2  -23.32   11.84   0
  10  -7  -2  -18.55   17.02   0
  10  -7  -2  -10.83   14.79   0
   9  -7  -2  140.12   11.02   0
   9  -7  -2  125.05   11.59   0
   9  -7  -2   90.85   20.06   0
   9  -7  -2  148.34   22.02   0
   9  -7  -2   90.33   14.02   0
   8  -7  -2   -4.09    5.78   0
   8  -7  -2  -13.90    4.08   0
   8  -7  -2   -2.32    6.15   0
   8  -7  -2   -0.37   10.70   0
   8  -7  -2   -8.67   11.93   0
   7  -7  -2  178.64   20.90   0
   7  -7  -2  198.33   11.99   0
   7  -7  -2  209.82   12.93   0
   7  -7  -2  238.17   19.37   0
   7  -7  -2  188.37   12.38   0
   7  -7  -2  215.55   13.04   0
  -7   7   2  151.88   10.61   0
  -7   7   2  135.60   11.07   0
   6  -7  -2   29.27    8.17   0
   6  -7  -2   14.82    4.13   0
   6  -7  -2   10.36    4.45   0
   6  -7  -2    9.45    4.53   0
   6  -7  -2    9.49    4.63   0
   6  -7  -2   18.32    4.26   0
   6  -7  -2   -1.65    8.05   0
  -6   7   2   11.82    3.98   0
  -6   7   2    8.84    3.41   0
  -6   7   2   18.56    3.35   0
   5  -7  -2  211.36   13.26   0
   5  -7  -2  223.76   13.69   0
   5  -7  -2  219.85   13.58   0
   5  -7  -2  199.99   18.30   0
   5  -7  -2  251.36   16.34   0
   5  -7  -2  216.44   13.05   0
  -5   7   2  220.34   13.20   0
  -5   7   2  229.33   13.14   0
  -5   7   2  217.36   17.00   0
  -5   7   2  206.58   12.74   0
   4  -7  -2  104.84    8.39   0
   4  -7  -2   90.66   12.20   0
   4  -7  -2  115.56    8.53   0
   4  -7  -2  119.53   10.34   0
   4  -7  -2  103.35    7.75   0
   4  -7  -2  100.96    8.24   0
  -4   7   2  108.34   11.31   0
  -4   7   2   90.75    8.06   0
  -4   7   2  108.52    8.13   0
  -4   7   2   99.38    7.75   0
  -4   7   2  107.74    7.69   0
   3  -7  -2  364.25   19.88   0
   3  -7  -2  368.31   19.99   0
   3  -7  -2  323.11   22.70   0
   3  -7  -2  381.82   21.20   0
   3  -7  -2  363.66   20.18   0
   3  -7  -2  343.41   19.56   0
  -3   7   2  370.57   20.00   0
  -3   7   2  397.31   22.59   0
  -3   7   2  377.87   19.91   0
  -3   7   2  367.94   19.74   0
   2  -7  -2  373.17   20.66   0
   2  -7  -2  361.98   20.10   0
   2  -7  -2  351.59   20.32   0
   2  -7  -2  368.39   22.58   0
   2  -7  -2  387.36   20.62   0
  -2   7   2  378.99   20.40   0
  -2   7   2  411.10   20.21   0
  -2   7   2  369.97   22.05   0
  -2   7   2  373.13   20.55   0
  -2   7   2  375.88   20.30   0
  -2   7   2  389.65   20.69   0
   1  -7  -2  175.34   11.28   0
   1  -7  -2  184.78   11.72   0
   1  -7  -2  186.56   11.99   0
   1  -7  -2  195.48   13.22   0
   1  -7  -2  194.30   11.91   0
  -1   7   2  195.47   11.70   0
  -1   7   2  193.87   11.83   0
  -1   7   2  179.52   13.06   0
  -1   7   2  184.55   12.02   0
  -1   7   2  178.72   11.50   0
  -1   7   2  194.22   11.92   0
   0  -7  -2  152.29   10.29   0
   0  -7  -2  150.71   10.46   0
   0  -7  -2  146.91   10.04   0
   0  -7  -2  163.91   10.28   0
   0  -7  -2  148.00    9.55   0
   0   7   2  133.98   11.12   0
   0   7   2  155.18   10.23   0
   0   7   2  152.13    9.83   0
   0   7   2  139.35   10.00   0
   0   7   2  143.89   10.32   0
  -1  -7  -2  105.31    8.34   0
  -1  -7  -2  116.92    8.60   0
  -1  -7  -2  106.36    7.97   0
  -1  -7  -2  108.00    8.37   0
  -1  -7  -2   95.31    8.51   0
   1   7   2  124.41   10.97   0
   1   7   2  113.50    8.21   0
   1   7   2   99.70    7.76   0
   1   7   2  111.04    8.70   0
   1   7   2   97.45    8.53   0
   1   7   2  111.16    8.90   0
  -2  -7  -2   78.51    7.78   0
   2   7   2   80.59    7.73   0
   2   7   2   80.14    7.30   0
   2   7   2   85.73   10.97   0
   2   7   2   84.14    7.90   0
   2   7   2   74.48    7.76   0
  -3  -7  -2  286.74   17.46   0
  -3  -7  -2  300.85   17.60   0
   3   7   2  316.05   17.71   0
   3   7   2  279.63   17.58   0
   3   7   2  282.29   17.07   0
   3   7   2  290.26   21.73   0
   3   7   2  301.56   17.85   0
  -4  -7  -2   92.78    8.57   0
  -4  -7  -2   82.69    8.15   0
   4   7   2   86.41    8.62   0
   4   7   2   70.95   12.76   0
   4   7   2   73.26    7.93   0
   4   7   2   75.00    8.53   0
   4   7   2   77.73    8.55   0
  -5  -7  -2  270.68   16.65   0
   5   7   2  254.48   17.28   0
   5   7   2  234.35   16.29   0
   5   7   2  294.88   25.32   0
   5   7   2  264.74   17.81   0
   5   7   2  285.27   18.03   0
   6   7   2   85.77   16.89   0
   6   7   2   70.81    9.30   0
   6   7   2   66.09    8.91   0
   6   7   2   68.58    9.64   0
   7   7   2   98.44   11.06   0
   7   7   2   69.01   10.33   0
   7   7   2  127.93   22.10   0
   8   7   2   23.07    8.38   0
   8   7   2   53.69   21.19   0
  11  -8  -2   47.04   20.58   0
  11  -8  -2   33.32   21.88   0
  10  -8  -2  -36.10   15.85   0
  10  -8  -2   -2.53   15.13   0
   9  -8  -2  137.84   13.06   0
   9  -8  -2  151.86   12.75   0
   9  -8  -2   91.86   20.97   0
   9  -8  -2  176.67   22.39   0
   9  -8  -2  138.64   13.79   0
   8  -8  -2   16.44   11.81   0
   8  -8  -2   -2.28    5.49   0
   8  -8  -2   10.48    5.74   0
   8  -8  -2    1.03    4.44   0
   8  -8  -2    0.56    6.06   0
   8  -8  -2    9.24    5.52   0
   8  -8  -2   -8.54   12.64   0
   7  -8  -2  378.11   21.30   0
   7  -8  -2  325.00   20.21   0
   7  -8  -2  402.37   26.30   0
   7  -8  -2  360.98   20.81   0
   7  -8  -2  375.70   21.07   0
   7  -8  -2  344.17   29.66   0
   6  -8  -2   12.50    5.07   0
   6  -8  -2    1.14    4.21   0
   6  -8  -2    0.49    4.69   0
   6  -8  -2   21.07    7.95   0
   6  -8  -2    3.52    9.02   0
   6  -8  -2    3.02    4.65   0
  -6   8   2   -1.80    3.86   0
  -6   8   2    6.73    3.51   0
  -6   8   2    7.73    6.54   0
   5  -8  -2  432.78   24.38   0
   5  -8  -2  346.50   26.46   0
   5  -8  -2  387.14   21.66   0
   5  -8  -2  407.65   22.11   0
   5  -8  -2  369.64   21.22   0
   5  -8  -2  399.64   21.91   0
  -5   8   2  386.64   21.39   0
  -5   8   2  404.84   21.52   0
  -5   8   2  372.76   25.62   0
   4  -8  -2  130.95    9.92   0
   4  -8  -2  157.96   12.19   0
   4  -8  -2  129.97   10.42   0
   4  -8  -2  129.16   10.10   0
   4  -8  -2  128.70    9.36   0
   4  -8  -2  119.35   13.85   0
  -4   8   2  129.93   10.00   0
  -4   8   2  150.93    9.98   0
  -4   8   2  137.84   13.38   0
   3  -8  -2  366.91   20.77   0
   3  -8  -2  352.02   23.80   0
   3  -8  -2  376.85   20.98   0
   3  -8  -2  405.90   22.58   0
   3  -8  -2  352.54   20.46   0
   3  -8  -2  372.82   21.21   0
  -3   8   2  391.04   23.65   0
  -3   8   2  383.28   20.87   0
  -3   8   2  364.79   20.63   0
  -3   8   2  413.43   21.17   0
  -3   8   2  388.01   21.03   0
   2  -8  -2  356.01   19.58   0
   2  -8  -2  336.65   19.83   0
   2  -8  -2  346.02   20.09   0
   2  -8  -2  340.46   22.04   0
   2  -8  -2  356.50   20.05   0
  -2   8   2  363.44   20.08   0
  -2   8   2  348.60   19.73   0
  -2   8   2  339.76   21.69   0
  -2   8   2  392.44   20.31   0
  -2   8   2  386.78   19.73   0
  -2   8   2  380.02   20.11   0
   1  -8  -2  679.49   35.95   0
   1  -8  -2  707.46   35.78   0
   1  -8  -2  688.58   35.79   0
   1  -8  -2  697.67   37.13   0
   1  -8  -2  669.61   35.35   0
  -1   8   2  669.17   35.49   0
  -1   8   2  693.32   35.85   0
  -1   8   2  729.76   36.00   0
  -1   8   2  738.23   35.78   0
  -1   8   2  696.31   36.16   0
  -1   8   2  626.27   37.26   0
   0  -8  -2  254.44   14.26   0
   0  -8  -2  239.83   14.98   0
   0  -8  -2  231.51   14.56   0
   0  -8  -2  248.72   15.01   0
   0  -8  -2  251.95   14.79   0
   0   8   2  216.39   14.19   0
   0   8   2  249.91   14.78   0
   0   8   2  240.73   14.73   0
   0   8   2  240.02   16.06   0
   0   8   2  236.09   14.90   0
   0   8   2  224.16   16.56   0
  -1  -8  -2  514.77   26.96   0
  -1  -8  -2  479.96   26.41   0
  -1  -8  -2  508.58   26.63   0
   1   8   2  477.59   28.75   0
   1   8   2  470.28   26.19   0
   1   8   2  489.70   26.72   0
   1   8   2  489.23   26.50   0
   1   8   2  487.32   26.64   0
  -2  -8  -2   19.43    4.79   0
  -2  -8  -2    6.31    3.24   0
   2   8   2   15.71    4.92   0
   2   8   2   16.96    4.18   0
   2   8   2   19.29    4.80   0
   2   8   2   31.99    8.14   0
   2   8   2   16.55    5.05   0
  -3  -8  -2  307.42   18.50   0
  -3  -8  -2  308.75   18.42   0
   3   8   2  294.84   18.54   0
   3   8   2  303.80   23.21   0
   3   8   2  298.05   18.76   0
   3   8   2  315.18   18.10   0
   3   8   2  297.86   18.66   0
  -4  -8  -2   11.57    4.51   0
  -4  -8  -2   13.92    5.07   0
   4   8   2   23.31   10.14   0
   4   8   2   18.12    5.39   0
   4   8   2   11.60    5.91   0
   4   8   2   15.45    4.59   0
   4   8   2    9.77    6.12   0
  -5  -8  -2  227.54   18.08   0
   5   8   2  261.02   25.16   0
   5   8   2  250.12   17.45   0
   5   8   2  219.22   17.13   0
   5   8   2  219.23   16.44   0
   6   8   2    4.40    6.98   0
   6   8   2   16.16   13.81   0
   6   8   2   13.04    7.25   0
   7   8   2  123.85   21.02   0
   7   8   2   98.59   11.67   0
   7   8   2   70.47   10.71   0
   8   8   2   -9.70    7.32   0
   8   8   2   10.71   18.25   0
  11  -9  -2   92.04   28.76   0
  11  -9  -2   51.34   24.54   0
  10  -9  -2    2.10    8.89   0
  10  -9  -2  -25.70   17.99   0
  10  -9  -2   -7.82    7.49   0
  10  -9  -2    9.75   15.75   0
   9  -9  -2  109.15   11.99   0
   9  -9  -2  132.03   12.98   0
   9  -9  -2   97.41   20.20   0
   9  -9  -2  168.66   21.98   0
   9  -9  -2  106.35   12.33   0
   8  -9  -2   -4.90   12.39   0
   8  -9  -2    5.60    6.77   0
   8  -9  -2   23.69   11.67   0
   8  -9  -2   13.11    5.88   0
   8  -9  -2   10.31    6.67   0
   7  -9  -2  237.65   25.93   0
   7  -9  -2  345.21   23.92   0
   7  -9  -2  305.33   18.53   0
   7  -9  -2  292.21   18.57   0
   7  -9  -2  284.47   18.32   0
   7  -9  -2  294.84   17.74   0
   6  -9  -2   16.58    4.73   0
   6  -9  -2   21.51    6.12   0
   6  -9  -2   31.69    8.94   0
   6  -9  -2   22.65    5.61   0
   6  -9  -2   26.04    6.08   0
   6  -9  -2   30.55   10.50   0
  -6   9   2   22.28    7.88   0
  -6   9   2   11.32    4.28   0
  -6   9   2   19.47    5.03   0
   5  -9  -2  647.76   32.53   0
   5  -9  -2  590.91   31.62   0
   5  -9  -2  661.91   34.59   0
   5  -9  -2  597.27   31.96   0
   5  -9  -2  603.48   32.03   0
   5  -9  -2  541.96   36.77   0
  -5   9   2  564.16   36.43   0
  -5   9   2  596.52   31.80   0
  -5   9   2  619.02   31.85   0
   4  -9  -2   60.05    7.07   0
   4  -9  -2   48.32    9.35   0
   4  -9  -2   55.47    6.64   0
   4  -9  -2   68.75   10.23   0
   4  -9  -2   39.68    6.27   0
   4  -9  -2   52.41    6.09   0
  -4   9   2   57.39    6.96   0
  -4   9   2   52.86    9.72   0
   3  -9  -2  654.13   35.40   0
   3  -9  -2  640.04   38.89   0
   3  -9  -2  698.86   36.22   0
   3  -9  -2  681.32   35.95   0
   3  -9  -2  690.62   35.88   0
   3  -9  -2  708.10   37.72   0
  -3   9   2  724.23   36.09   0
  -3   9   2  698.78   35.88   0
  -3   9   2  711.92   36.04   0
  -3   9   2  673.30   38.79   0
   2  -9  -2   33.03    4.84   0
   2  -9  -2   24.29    4.99   0
   2  -9  -2   29.69    6.79   0
   2  -9  -2   23.36    4.82   0
   2  -9  -2   24.23    4.92   0
  -2   9   2   22.84    5.06   0
  -2   9   2   37.36    5.25   0
  -2   9   2   24.31    4.86   0
  -2   9   2   24.89    5.19   0
  -2   9   2   25.94    6.77   0
   1  -9  -2  642.85   33.80   0
   1  -9  -2  649.94   35.19   0
   1  -9  -2  655.37   33.95   0
   1  -9  -2  650.22   34.12   0
   1  -9  -2  625.15   33.32   0
  -1   9   2  641.79   33.94   0
  -1   9   2  668.32   34.11   0
  -1   9   2  558.15   35.45   0
  -1   9   2  668.12   34.44   0
  -1   9   2  641.92   33.60   0
  -1   9   2  664.25   33.85   0
   0  -9  -2    1.74    3.67   0
   0  -9  -2    1.48    3.76   0
   0  -9  -2    2.07    3.63   0
   0  -9  -2   -2.69    3.28   0
   0   9   2    0.13    3.61   0
   0   9   2    5.12    6.08   0
   0   9   2   -5.64    3.90   0
   0   9   2   -6.93    3.69   0
   0   9   2    1.99    4.39   0
   0   9   2   -2.46    3.13   0
  -1  -9  -2  377.04   21.57   0
  -1  -9  -2  367.25   21.73   0
   1   9   2  386.06   21.79   0
   1   9   2  367.79   24.02   0
   1   9   2  370.39   21.57   0
   1   9   2  379.97   21.63   0
   1   9   2  359.82   21.01   0
  -2  -9  -2   10.68    4.73   0
  -2  -9  -2    0.77    3.87   0
   2   9   2    4.48    4.36   0
   2   9   2   -5.52    4.51   0
   2   9   2    2.94    6.88   0
   2   9   2    3.60    3.91   0
   2   9   2   -5.71    4.57   0
  -3  -9  -2  323.45   19.61   0
  -3  -9  -2  323.43   19.52   0
   3   9   2  296.25   19.47   0
   3   9   2  327.14   24.57   0
   3   9   2  348.53   20.07   0
   3   9   2  297.16   18.84   0
   3   9   2  295.62   19.94   0
  -4  -9  -2   -7.34    4.30   0
   4   9   2   -3.93    4.66   0
   4   9   2   -0.10    4.23   0
   4   9   2  -15.27    5.06   0
   4   9   2   -5.03    9.15   0
   4   9   2   -8.22    5.58   0
   5   9   2  290.34   21.41   0
   5   9   2  318.13   21.72   0
   5   9   2  355.87   29.56   0
   6   9   2  -12.77    7.03   0
   6   9   2   -1.46   12.22   0
   6   9   2   -9.97    6.80   0
   7   9   2  176.49   17.54   0
   7   9   2  212.28   30.60   0
   7   9   2  179.47   17.72   0
  11 -10  -2   44.94   11.84   0
  11 -10  -2   37.90   23.61   0
  10 -10  -2   42.03   16.87   0
  10 -10  -2   10.67   18.87   0
  10 -10  -2   14.34   10.21   0
   9 -10  -2   56.04    9.67   0
   9 -10  -2   92.15   17.35   0
   9 -10  -2   67.52   10.81   0
   9 -10  -2   55.58    9.44   0
   9 -10  -2   45.00   18.94   0
   8 -10  -2   20.39    7.98   0
   8 -10  -2   36.67   13.05   0
   8 -10  -2   14.90    6.62   0
   8 -10  -2   13.14   14.56   0
   8 -10  -2   23.10    7.83   0
   7 -10  -2  201.23   15.36   0
   7 -10  -2  197.03   23.05   0
   7 -10  -2  185.00   13.80   0
   7 -10  -2  194.87   15.02   0
   7 -10  -2  189.19   15.09   0
   7 -10  -2  234.70   20.16   0
  -7  10   2  168.34   13.39   0
   6 -10  -2   41.22    6.59   0
   6 -10  -2   39.63    7.14   0
   6 -10  -2   39.54    6.00   0
   6 -10  -2   52.11    7.62   0
   6 -10  -2   44.00   11.77   0
   6 -10  -2   71.29   11.46   0
  -6  10   2   35.68    5.83   0
  -6  10   2   33.85   10.08   0
  -6  10   2   46.49    6.56   0
   5 -10  -2  230.10   15.41   0
   5 -10  -2  202.28   20.45   0
   5 -10  -2  209.44   13.92   0
   5 -10  -2  252.74   17.83   0
   5 -10  -2  197.32   14.47   0
   5 -10  -2  198.16   14.30   0
  -5  10   2  190.84   14.29   0
  -5  10   2  189.52   13.98   0
  -5  10   2  193.28   19.20   0
   4 -10  -2   43.53    6.63   0
   4 -10  -2   47.90    6.62   0
   4 -10  -2   45.93    6.09   0
   4 -10  -2   45.99   10.03   0
   4 -10  -2   50.09    7.11   0
   4 -10  -2   61.09    9.40   0
  -4  10   2   46.21    6.91   0
  -4  10   2   24.14    4.82   0
  -4  10   2   43.37    9.91   0
   3 -10  -2  405.03   23.30   0
   3 -10  -2  380.81   26.17   0
   3 -10  -2  410.27   23.15   0
   3 -10  -2  390.53   22.38   0
   3 -10  -2  400.82   22.94   0
  -3  10   2  421.93   23.24   0
  -3  10   2  430.41   23.26   0
  -3  10   2  393.67   26.19   0
  -3  10   2  434.20   26.62   0
   2 -10  -2  127.32   10.73   0
   2 -10  -2  109.86   10.21   0
   2 -10  -2  118.39   10.55   0
   2 -10  -2  102.77   12.20   0
   2 -10  -2  120.17    9.80   0
  -2  10   2  117.22    9.90   0
  -2  10   2  116.30    9.64   0
  -2  10   2  114.70   10.33   0
  -2  10   2   94.36   11.64   0
  -2  10   2  115.09   10.42   0
   1 -10  -2  545.50   27.96   0
   1 -10  -2  494.75   28.87   0
   1 -10  -2  512.09   27.73   0
   1 -10  -2  517.61   28.18   0
  -1  10   2  517.23   28.34   0
  -1  10   2  508.91   27.95   0
  -1  10   2  495.72   27.81   0
  -1  10   2  512.08   27.72   0
  -1  10   2  442.02   32.22   0
   0 -10  -2   47.03    6.79   0
   0 -10  -2   43.09    6.67   0
   0 -10  -2   51.20    6.92   0
   0 -10  -2   47.52    6.43   0
   0  10   2   38.34    6.85   0
   0  10   2   31.97    5.83   0
   0  10   2   44.66    6.95   0
   0  10   2   56.73    8.71   0
  -1 -10  -2  521.80   29.23   0
  -1 -10  -2  530.30   29.03   0
   1  10   2  505.07   28.93   0
   1  10   2  530.87   29.33   0
   1  10   2  540.24   29.08   0
   1  10   2  501.48   31.42   0
  -2 -10  -2   62.30    8.16   0
  -2 -10  -2   54.35    7.87   0
   2  10   2   55.38    8.37   0
   2  10   2   58.52   11.51   0
   2  10   2   43.61    7.06   0
   2  10   2   50.75    8.17   0
  -3 -10  -2  230.98   16.09   0
   3  10   2  239.84   21.49   0
   3  10   2  213.16   16.02   0
   3  10   2  209.14   15.00   0
   3  10   2  226.33   16.77   0
   3  10   2  212.83   16.49   0
  -4 -10  -2   24.88    6.74   0
   4  10   2   16.39    7.34   0
   4  10   2   25.53   11.97   0
   4  10   2   12.55    7.28   0
   5  10   2  128.61   13.66   0
   5  10   2  180.64   23.32   0
   5  10   2  114.42   13.25   0
   6  10   2    0.64    8.01   0
   6  10   2    7.67   13.99   0
   6  10   2   -2.33    8.16   0
   7  10   2  137.24   26.93   0
   7  10   2   87.67   13.04   0
   7  10   2   90.43   13.13   0
  11 -11  -2   45.71   25.18   0
  11 -11  -2   21.13   12.56   0
  10 -11  -2   40.06   11.86   0
  10 -11  -2   29.56   21.75   0
  10 -11  -2   66.77   18.84   0
  10 -11  -2   27.03    9.49   0
   9 -11  -2   36.11    9.74   0
   9 -11  -2   33.80   19.30   0
   9 -11  -2   47.21   10.52   0
   9 -11  -2   60.70   16.30   0
   8 -11  -2   69.15   10.84   0
   8 -11  -2   66.67    9.56   0
   8 -11  -2   83.72   11.52   0
   8 -11  -2   72.38   19.44   0
   8 -11  -2  121.56   18.69   0
   7 -11  -2   83.58   14.15   0
   7 -11  -2   64.62    9.79   0
   7 -11  -2   55.24    9.36   0
   7 -11  -2   45.57   11.28   0
   7 -11  -2   53.22    8.57   0
   7 -11  -2   55.91   15.48   0
  -7  11   2   42.97    7.61   0
   6 -11  -2  115.08   11.72   0
   6 -11  -2  105.47   10.51   0
   6 -11  -2  128.00   12.99   0
   6 -11  -2  141.81   16.37   0
   6 -11  -2  102.41   10.83   0
   6 -11  -2   91.58   15.84   0
  -6  11   2  101.83   10.23   0
  -6  11   2  105.19   10.25   0
   5 -11  -2  163.87   13.40   0
   5 -11  -2  139.45   17.88   0
   5 -11  -2  144.32   12.68   0
   5 -11  -2  166.81   13.92   0
   5 -11  -2  186.97   16.49   0
   5 -11  -2  139.42   11.73   0
  -5  11   2  140.38   12.83   0
  -5  11   2  134.55   17.56   0
  -5  11   2  138.50   12.02   0
   4 -11  -2  167.35   12.99   0
   4 -11  -2  163.98   13.80   0
   4 -11  -2  163.30   17.76   0
   4 -11  -2  172.88   12.35   0
   4 -11  -2  186.25   16.41   0
   4 -11  -2  180.74   13.50   0
  -4  11   2  169.76   13.14   0
  -4  11   2  166.66   12.74   0
  -4  11   2  155.40   17.16   0
   3 -11  -2  292.12   18.01   0
   3 -11  -2  259.59   20.65   0
   3 -11  -2  275.90   17.79   0
   3 -11  -2  274.71   17.48   0
  -3  11   2  299.75   17.95   0
  -3  11   2  276.15   17.82   0
  -3  11   2  253.74   20.77   0
   2 -11  -2  117.80   13.69   0
   2 -11  -2  136.21   12.21   0
   2 -11  -2  144.48   11.84   0
   2 -11  -2  136.01   11.43   0
  -2  11   2  149.23   11.41   0
  -2  11   2  123.38   11.10   0
  -2  11   2  139.55   11.84   0
  -2  11   2  152.52   11.94   0
   1 -11  -2  440.86   25.26   0
   1 -11  -2  433.48   24.79   0
   1 -11  -2  428.47   25.74   0
   1 -11  -2  430.33   24.86   0
  -1  11   2  445.10   25.04   0
  -1  11   2  426.57   25.35   0
  -1  11   2  396.92   24.60   0
  -1  11   2  446.27   25.27   0
   0 -11  -2  148.19   12.40   0
   0 -11  -2  134.84   11.58   0
   0 -11  -2  132.41   12.03   0
   0  11   2  129.30   12.49   0
   0  11   2  130.05   12.69   0
   0  11   2  141.45   11.88   0
   0  11   2  151.30   13.87   0
  -1 -11  -2  301.36   19.80   0
  -1 -11  -2  335.26   20.25   0
   1  11   2  298.73   19.73   0
   1  11   2  315.74   20.31   0
   1  11   2  309.62   20.45   0
   1  11   2  321.48   23.13   0
  -2 -11  -2   78.27    9.59   0
  -2 -11  -2   88.48    9.99   0
   2  11   2   89.42   13.88   0
   2  11   2   65.19    8.86   0
   2  11   2   66.57    9.75   0
   2  11   2   67.03    9.78   0
  -3 -11  -2  199.37   15.88   0
   3  11   2  202.72   16.77   0
   3  11   2  192.72   16.67   0
   3  11   2  217.47   21.64   0
  -4 -11  -2   86.12   12.79   0
   4  11   2   91.88   16.93   0
   4  11   2   69.66   10.95   0
   4  11   2   66.38   10.87   0
   5  11   2  138.40   21.52   0
   5  11   2   89.34   12.27   0
   5  11   2  111.27   13.57   0
   6  11   2   38.37   17.48   0
   6  11   2   15.78    9.53   0
   6  11   2   21.11   10.63   0
  10 -12  -2   73.29   11.95   0
  10 -12  -2   83.15   13.65   0
  10 -12  -2   58.05   23.54   0
   9 -12  -2   20.50   10.49   0
   9 -12  -2   -0.93   17.39   0
   9 -12  -2   12.81   10.43   0
   9 -12  -2   36.81   16.14   0
   8 -12  -2  121.26   14.32   0
   8 -12  -2  130.92   13.96   0
   8 -12  -2  104.39   21.31   0
   8 -12  -2  169.06   20.83   0
   7 -12  -2   68.10   11.45   0
   7 -12  -2   51.08   16.00   0
   7 -12  -2   98.31   15.32   0
   7 -12  -2   66.69   10.72   0
   7 -12  -2   68.80   10.67   0
   6 -12  -2  234.23   17.33   0
   6 -12  -2  181.49   14.63   0
   6 -12  -2  222.67   19.96   0
   6 -12  -2  216.20   16.91   0
   6 -12  -2  191.33   22.64   0
   6 -12  -2  193.79   15.49   0
  -6  12   2  189.65   15.30   0
   5 -12  -2   87.57   15.07   0
   5 -12  -2  131.01   16.07   0
   5 -12  -2  104.34   10.59   0
   5 -12  -2  106.86   11.42   0
   5 -12  -2   98.84   10.96   0
   5 -12  -2  127.11   13.32   0
  -5  12   2  110.52   10.92   0
   4 -12  -2  263.14   17.71   0
   4 -12  -2  260.90   20.45   0
   4 -12  -2  205.05   20.90   0
   4 -12  -2  227.85   16.49   0
   4 -12  -2  241.37   17.12   0
  -4  12   2  241.59   16.48   0
  -4  12   2  246.04   16.96   0
   3 -12  -2  153.11   12.77   0
   3 -12  -2  126.88   15.21   0
   3 -12  -2  125.15   12.97   0
   3 -12  -2  144.82   12.22   0
  -3  12   2  130.07   12.36   0
  -3  12   2  137.40   12.06   0
  -3  12   2  130.17   10.71   0
   2 -12  -2  303.66   23.64   0
   2 -12  -2  341.16   21.51   0
   2 -12  -2  358.67   21.81   0
   2 -12  -2  359.96   22.30   0
  -2  12   2  360.45   21.37   0
  -2  12   2  365.84   22.04   0
  -2  12   2  390.96   22.26   0
   1 -12  -2  253.90   17.24   0
   1 -12  -2  244.33   17.39   0
   1 -12  -2  243.99   16.67   0
   1 -12  -2  236.56   17.01   0
  -1  12   2  228.01   16.87   0
  -1  12   2  225.10   16.42   0
  -1  12   2  231.92   17.07   0
  -1  12   2  250.69   17.45   0
   0 -12  -2  399.61   23.85   0
   0 -12  -2  371.47   23.31   0
   0 -12  -2  391.97   22.96   0
   0  12   2  380.94   23.66   0
   0  12   2  375.83   23.55   0
   0  12   2  384.09   25.12   0
   0  12   2  365.16   23.02   0
  -1 -12  -2  202.56   15.63   0
  -1 -12  -2  216.38   16.06   0
   1  12   2  196.62   16.01   0
   1  12   2  195.02   15.91   0
   1  12   2  175.24   14.79   0
   1  12   2  210.06   18.73   0
  -2 -12  -2  136.79   13.62   0
   2  12   2  138.20   14.34   0
   2  12   2  130.92   13.08   0
   2  12   2  139.20   18.01   0
  -3 -12  -2  153.20   14.11   0
   3  12   2  111.43   13.63   0
   3  12   2  165.46   21.13   0
   3  12   2  124.28   14.08   0
   4  12   2   96.88   17.57   0
   4  12   2   67.84   11.46   0
   4  12   2   82.66   11.86   0
   5  12   2   46.50   10.87   0
   5  12   2   65.39   17.27   0
   5  12   2   56.50   11.56   0
   6  12   2   27.85   10.61   0
   6  12   2   50.40   18.61   0
   6  12   2   38.64   12.04   0
  10 -13  -2   55.92   22.69   0
  10 -13  -2   58.39   12.35   0
  10 -13  -2   68.91   14.35   0
   9 -13  -2   11.71   14.98   0
   9 -13  -2   -6.37   17.45   0
   9 -13  -2    1.19   10.58   0
   9 -13  -2    3.54   11.38   0
   8 -13  -2  215.24   20.01   0
   8 -13  -2  248.95   24.75   0
   8 -13  -2  202.14   29.67   0
   8 -13  -2  224.31   20.41   0
   7 -13  -2   -2.59    8.93   0
   7 -13  -2   22.29   12.27   0
   7 -13  -2   22.11    9.80   0
   7 -13  -2   -5.43   13.47   0
   6 -13  -2  258.27   19.41   0
   6 -13  -2  192.36   17.76   0
   6 -13  -2  248.99   21.70   0
   6 -13  -2  254.93   19.09   0
   6 -13  -2  206.05   24.81   0
  -6  13   2  195.26   16.76   0
   5 -13  -2   55.49   12.17   0
   5 -13  -2   47.61    9.09   0
   5 -13  -2   45.43    9.13   0
   5 -13  -2   32.40    7.07   0
   5 -13  -2   31.57   11.61   0
  -5  13   2   38.37    8.35   0
   4 -13  -2  253.51   23.77   0
   4 -13  -2  305.91   19.67   0
   4 -13  -2  313.00   20.72   0
   4 -13  -2  324.42   20.67   0
  -4  13   2  294.97   20.17   0
  -4  13   2  296.41   19.70   0
   3 -13  -2   42.63    8.11   0
   3 -13  -2   32.10    6.68   0
   3 -13  -2   26.48    9.03   0
   3 -13  -2   31.12    7.64   0
  -3  13   2   27.18    6.92   0
  -3  13   2   26.92    7.56   0
  -3  13   2   25.07    6.37   0
   2 -13  -2  231.09   17.81   0
   2 -13  -2  234.04   16.64   0
   2 -13  -2  220.21   18.79   0
   2 -13  -2  249.48   17.64   0
  -2  13   2  254.41   17.89   0
  -2  13   2  239.28   16.80   0
  -2  13   2  253.62   17.56   0
   1 -13  -2  104.49   11.15   0
   1 -13  -2  109.41   11.43   0
   1 -13  -2  103.22   11.79   0
  -1  13   2   91.51   10.18   0
  -1  13   2   99.44   12.18   0
  -1  13   2   93.89   10.98   0
  -1  13   2   92.51   11.12   0
   0 -13  -2  383.38   23.77   0
   0 -13  -2  361.37   22.52   0
   0 -13  -2  386.82   23.88   0
   0  13   2  354.41   24.99   0
   0  13   2  384.84   23.86   0
   0  13   2  387.33   23.69   0
   0  13   2  342.86   22.80   0
  -1 -13  -2  107.60   11.82   0
   1  13   2   99.32   14.28   0
   1  13   2   78.24   11.02   0
   1  13   2   92.14   11.45   0
  -2 -13  -2  339.22   22.52   0
   2  13   2  321.24   23.35   0
   2  13   2  330.66   26.69   0
   2  13   2  335.50   23.06   0
  -3 -13  -2   25.91    8.17   0
   3  13   2   14.60    8.77   0
   3  13   2   31.64   12.58   0
   3  13   2   16.55    8.63   0
   4  13   2  107.36   14.55   0
   4  13   2  114.73   14.53   0
   4  13   2  149.93   21.93   0
   5  13   2    9.94   10.40   0
   5  13   2   10.89   10.01   0
   5  13   2   30.99   16.33   0
  10 -14  -2   28.95   13.97   0
  10 -14  -2   47.41   23.29   0
  10 -14  -2   60.25   14.03   0
   9 -14  -2  -14.99   18.20   0
   9 -14  -2  -17.48   17.21   0
   9 -14  -2  -12.20   10.94   0
   9 -14  -2  -28.39   10.61   0
   8 -14  -2  143.63   16.17   0
   8 -14  -2  176.38   22.61   0
   8 -14  -2  122.90   22.44   0
   8 -14  -2  115.42   16.23   0
   7 -14  -2    2.53   11.54   0
   7 -14  -2  -16.62   12.93   0
   7 -14  -2   -5.06    9.50   0
   7 -14  -2   -2.94    9.83   0
   6 -14  -2  235.01   22.56   0
   6 -14  -2  206.59   25.45   0
   6 -14  -2  233.16   19.72   0
   6 -14  -2  231.54   20.06   0
  -6  14   2  188.72   17.28   0
   5 -14  -2   -9.81    7.40   0
   5 -14  -2   -6.52    9.84   0
   5 -14  -2    7.12   10.82   0
   5 -14  -2  -10.05    7.95   0
  -5  14   2  -21.63    6.54   0
   4 -14  -2  289.41   20.69   0
   4 -14  -2  248.54   23.57   0
   4 -14  -2  295.14   20.66   0
  -4  14   2  277.50   19.93   0
   3 -14  -2   -5.21    6.54   0
   3 -14  -2   -0.87    7.57   0
   3 -14  -2   -2.99    5.26   0
   3 -14  -2   -4.86    6.79   0
  -3  14   2   -9.02    5.54   0
  -3  14   2   -8.02    6.97   0
  -3  14   2   -0.57    5.40   0
   2 -14  -2  221.97   19.04   0
   2 -14  -2  247.06   18.23   0
   2 -14  -2  220.64   18.10   0
   2 -14  -2  220.95   17.40   0
  -2  14   2  235.13   17.12   0
  -2  14   2  222.36   17.50   0
  -2  14   2  247.98   18.45   0
   1 -14  -2  -11.27    5.87   0
   1 -14  -2   -2.73    5.57   0
   1 -14  -2   -4.46    5.90   0
  -1  14   2    0.70    6.36   0
  -1  14   2   -6.14    5.92   0
  -1  14   2   -7.05    7.02   0
   0 -14  -2  349.18   22.95   0
   0  14   2  337.95   22.64   0
   0  14   2  302.26   23.87   0
   0  14   2  344.47   22.80   0
  -1 -14  -2   12.90    7.57   0
   1  14   2    2.27    7.63   0
   1  14   2   17.58    9.89   0
   1  14   2  -12.59    7.62   0
  -2 -14  -2  359.04   24.60   0
   2  14   2  347.55   25.56   0
   2  14   2  383.04   25.33   0
   2  14   2  351.58   29.14   0
   3  14   2  -12.43    7.66   0
   3  14   2   -5.32    8.51   0
   3  14   2   16.78   12.15   0
   4  14   2  152.84   17.98   0
   4  14   2  186.16   27.16   0
   9 -15  -2  -23.12   12.19   0
   9 -15  -2  -20.57   17.93   0
   9 -15  -2  -30.39   11.52   0
   8 -15  -2   67.25   20.85   0
   8 -15  -2   68.42   14.35   0
   8 -15  -2   70.01   16.19   0
   8 -15  -2   39.70   14.60   0
   7 -15  -2  -13.35   13.26   0
   7 -15  -2  -12.06   10.63   0
   7 -15  -2    2.21   12.40   0
   7 -15  -2  -13.32   10.10   0
   6 -15  -2  107.82   19.00   0
   6 -15  -2  129.19   15.55   0
   6 -15  -2  141.74   15.59   0
  -6  15   2  105.49   12.76   0
   5 -15  -2   -5.93   10.54   0
   5 -15  -2  -21.94    8.52   0
   5 -15  -2  -15.25    8.18   0
   4 -15  -2  198.32   17.98   0
   4 -15  -2  195.05   18.36   0
   4 -15  -2  160.60   20.36   0
  -4  15   2  159.40   16.51   0
   3 -15  -2  -12.77    7.43   0
   3 -15  -2    0.45    8.33   0
   3 -15  -2    3.53    7.53   0
  -3  15   2  -17.77    7.16   0
   2 -15  -2  166.30   16.60   0
   2 -15  -2  163.59   16.47   0
   2 -15  -2  177.38   16.53   0
  -2  15   2  161.71   15.04   0
  -2  15   2  166.64   16.67   0
  -2  15   2  181.65   16.08   0
   1 -15  -2   16.50    7.34   0
   1 -15  -2   15.81    8.26   0
   1 -15  -2   21.40    7.90   0
  -1  15   2    7.98    8.16   0
  -1  15   2    5.20    7.33   0
  -1  15   2   17.04    8.01   0
   0 -15  -2  156.87   15.48   0
   0  15   2  148.54   14.89   0
   0  15   2  157.40   15.76   0
   0  15   2  129.84   16.70   0
  -1 -15  -2   -8.15    7.16   0
   1  15   2  -11.51    7.20   0
   1  15   2  -14.41    7.66   0
   1  15   2   -4.47    8.79   0
  -2 -15  -2  344.42   24.54   0
   2  15   2  348.57   25.32   0
   2  15   2  329.28   29.16   0
   3  15   2   -8.88    9.26   0
   3  15   2   -8.43    9.25   0
   3  15   2    8.14   13.20   0
   4  15   2  152.33   20.46   0
   9 -16  -2  -11.24   14.07   0
   9 -16  -2   -8.82   18.66   0
   9 -16  -2  -15.52   12.92   0
   8 -16  -2   49.75   19.36   0
   8 -16  -2   35.81   13.23   0
   8 -16  -2   56.24   14.98   0
   7 -16  -2   23.27   13.99   0
   7 -16  -2    3.92   15.45   0
   7 -16  -2    2.02   12.43   0
   7 -16  -2    0.50   10.91   0
   6 -16  -2  108.35   18.60   0
   6 -16  -2  103.92   15.55   0
   6 -16  -2   99.22   15.76   0
  -6  16   2  119.00   15.84   0
   5 -16  -2   21.16   11.23   0
   5 -16  -2   10.60    9.84   0
   5 -16  -2    1.87   11.43   0
  -5  16   2    2.81    8.58   0
   4 -16  -2  144.70   15.78   0
   4 -16  -2  136.42   19.11   0
   4 -16  -2  125.99   15.85   0
  -4  16   2  131.89   14.20   0
   3 -16  -2   -9.20    7.79   0
   3 -16  -2    4.14    9.23   0
   3 -16  -2   -4.22    8.31   0
  -3  16   2   -8.92    8.14   0
   2 -16  -2  190.35   18.40   0
   2 -16  -2  248.78   19.38   0
   2 -16  -2  223.50   19.39   0
  -2  16   2  218.91   19.53   0
   1 -16  -2   21.53    9.31   0
  -1  16   2   -0.67    7.72   0
  -1  16   2   15.00    8.86   0
  -1  16   2   -3.05    8.48   0
   0 -16  -2  118.25   14.42   0
   0  16   2  112.45   13.90   0
   0  16   2  130.11   16.80   0
   0  16   2   98.58   13.24   0
  -1 -16  -2   -1.45    8.54   0
   1  16   2   -2.71    8.42   0
   1  16   2    1.51    9.85   0
   1  16   2  -19.22    8.09   0
  -2 -16  -2  231.38   22.26   0
   2  16   2  235.23   22.27   0
   2  16   2  192.78   25.08   0
   3  16   2    3.34   13.07   0
   3  16   2   13.11   11.53   0
   8 -17  -2   22.99   13.43   0
   8 -17  -2   40.69   19.57   0
   8 -17  -2   31.36   15.92   0
   7 -17  -2    9.84   14.25   0
   7 -17  -2   34.77   13.16   0
   7 -17  -2   21.12   16.21   0
   6 -17  -2   88.84   15.03   0
   6 -17  -2   75.63   18.13   0
   6 -17  -2   87.83   16.74   0
   5 -17  -2   76.23   14.31   0
   5 -17  -2   50.65   12.51   0
   5 -17  -2   39.85   14.27   0
  -5  17   2   62.79   11.99   0
   4 -17  -2   71.87   14.49   0
   4 -17  -2   88.99   14.75   0
   4 -17  -2   95.06   13.75   0
  -4  17   2   90.97   13.19   0
   3 -17  -2   41.30   11.33   0
   3 -17  -2   51.32   11.87   0
   3 -17  -2   44.83   11.57   0
  -3  17   2   55.58   11.75   0
   2 -17  -2  126.18   15.46   0
  -2  17   2  109.97   14.60   0
   1 -17  -2   55.84   11.85   0
  -1  17   2   44.33   11.41   0
   0 -17  -2  101.19   14.05   0
   0  17   2   76.93   13.64   0
  -1 -17  -2   15.41   10.39   0
   1  17   2   27.94   13.08   0
   1  17   2   32.02   11.69   0
   1  17   2   -0.23    9.06   0
   2  17   2   85.14   18.70   0
   2  17   2   76.51   17.50   0
   7 -18  -2   17.40   14.71   0
   7 -18  -2   37.79   18.21   0
   7 -18  -2   28.01   16.25   0
   6 -18  -2   11.49   14.13   0
   6 -18  -2   42.06   14.79   0
   6 -18  -2    7.63   12.47   0
   5 -18  -2   96.94   16.64   0
   5 -18  -2   65.36   15.72   0
   5 -18  -2   62.93   15.52   0
  -5  18   2   71.11   13.55   0
   4 -18  -2   47.63   13.45   0
   4 -18  -2   34.12   12.91   0
   4 -18  -2   36.60   12.27   0
  -4  18   2   48.25   11.83   0
   3 -18  -2  100.25   15.90   0
  -3  18   2   86.73   14.41   0
   2 -18  -2   61.18   13.83   0
  -2  18   2   75.05   13.50   0
   1 -18  -2  103.60   15.19   0
  -1  18   2  101.15   15.50   0
   0 -18  -2   45.88   12.30   0
   0  18   2   43.31   12.47   0
  -1 -18  -2   46.79   13.00   0
   6 -19  -2   -6.68   13.81   0
   6 -19  -2  -11.23   13.46   0
   5 -19  -2   53.72   15.24   0
   5 -19  -2   47.14   14.43   0
   5 -19  -2   38.81   14.65   0
  -5  19   2   40.66   13.78   0
   4 -19  -2   10.70   12.64   0
  -4  19   2    9.03   10.69   0
   3 -19  -2  124.43   17.82   0
  -3  19   2   84.17   16.01   0
   2 -19  -2   -3.07   11.20   0
  -2  19   2   -3.45   10.29   0
   1 -19  -2   90.11   15.99   0
  -1  19   2   92.74   15.65   0
  -1  20  -3   -9.87   10.31   0
   1 -20   3   -0.51   10.67   0
  -2  20  -3  116.68   16.71   0
   2 -20   3  148.03   17.75   0
  -3  20  -3   -4.13    9.87   0
   3 -20   3   -9.27   10.90   0
  -4  20  -3  121.87   16.35   0
   4 -20   3  154.52   18.88   0
   5 -20   3    3.19   14.45   0
   5 -20   3   -1.88   11.88   0
   1  19  -3   24.50   12.35   0
  -1 -19   3    1.74    9.27   0
   0  19  -3  168.18   17.97   0
   0 -19   3  128.09   16.51   0
  -1  19  -3    6.45    9.92   0
   1 -19   3   10.86    9.83   0
  -2  19  -3  138.47   16.30   0
   2 -19   3  144.66   17.08   0
  -3  19  -3   -8.74    9.05   0
   3 -19   3  -22.80    9.24   0
  -4  19  -3   80.37   13.27   0
   4 -19   3   68.86   15.95   0
   4 -19   3   76.41   14.42   0
   4 -19   3   94.59   15.19   0
  -5  19  -3   -8.12    9.42   0
   5 -19   3  -23.27   10.71   0
   5 -19   3  -11.16   10.54   0
   5 -19   3   -8.52   11.85   0
   5 -19   3   -6.12   15.40   0
   6 -19   3  110.73   22.29   0
   6 -19   3  108.31   18.09   0
   6 -19   3   84.28   20.44   0
   6 -19   3  103.50   16.58   0
   7 -19   3    6.70   15.80   0
   7 -19   3   -5.13   13.42   0
   2  18  -3  108.92   15.30   0
   2  18  -3   56.34   12.74   0
   2  18  -3   79.41   17.75   0
   1  18  -3   24.98   10.90   0
   1  18  -3   21.24   10.91   0
   1  18  -3   23.35   13.03   0
  -1 -18   3   23.98    9.91   0
   0  18  -3  192.87   19.79   0
   0 -18   3  182.82   18.33   0
  -1  18  -3   28.25   10.47   0
   1 -18   3   17.13    9.60   0
  -2  18  -3  143.57   15.73   0
   2 -18   3  150.95   16.27   0
  -3  18  -3   18.00    9.86   0
   3 -18   3   16.96    9.76   0
   3 -18   3   32.97   11.04   0
   3 -18   3   11.51   10.36   0
  -4  18  -3  110.52   14.01   0
   4 -18   3   97.35   14.26   0
   4 -18   3   97.82   16.93   0
   4 -18   3  111.79   20.60   0
   4 -18   3   94.69   14.37   0
  -5  18  -3   -1.51    9.04   0
   5 -18   3    7.93   11.05   0
   5 -18   3    6.70   14.98   0
   5 -18   3   -0.77   11.57   0
   5 -18   3    2.19   10.89   0
   6 -18   3   76.53   14.30   0
   6 -18   3   72.86   19.36   0
   6 -18   3   62.02   14.75   0
   6 -18   3   55.45   17.10   0
   7 -18   3   -7.38   16.04   0
   7 -18   3    2.87   15.62   0
   7 -18   3  -10.59   12.37   0
   7 -18   3  -12.54   11.62   0
   3  17  -3   48.95   12.35   0
   3  17  -3   28.97   11.21   0
   3  17  -3   53.32   17.09   0
   2  17  -3  105.81   14.45   0
   2  17  -3  103.58   18.90   0
   2  17  -3   77.54   13.24   0
  -2 -17   3   98.99   13.33   0
   1  17  -3   72.42   15.28   0
   1  17  -3   69.67   12.47   0
   1  17  -3   60.34   11.78   0
  -1 -17   3   83.26   11.78   0
   0  17  -3  135.29   17.58   0
   0  17  -3  151.97   15.71   0
   0  17  -3  130.77   15.13   0
   0 -17   3  134.61   14.84   0
  -1  17  -3   67.97   13.40   0
  -1  17  -3   76.07   11.97   0
   1 -17   3   79.78   11.85   0
  -2  17  -3  162.16   15.85   0
   2 -17   3  151.38   16.63   0
   2 -17   3  170.63   17.94   0
   2 -17   3  129.89   14.53   0
  -3  17  -3   91.59   12.10   0
   3 -17   3   81.57   12.70   0
   3 -17   3   71.59   13.40   0
   3 -17   3   88.08   12.88   0
  -4  17  -3   71.79   12.13   0
   4 -17   3  101.63   13.35   0
   4 -17   3   86.03   15.16   0
   4 -17   3  118.02   19.63   0
   4 -17   3   94.14   13.21   0
  -5  17  -3   36.47   10.34   0
   5 -17   3   66.88   17.49   0
   5 -17   3   63.64   12.14   0
   5 -17   3   70.25   12.88   0
   6 -17   3   47.18   13.45   0
   6 -17   3   69.70   18.33   0
   6 -17   3   67.08   13.51   0
   7 -17   3   60.15   19.87   0
   7 -17   3   44.39   13.04   0
   7 -17   3   64.75   14.40   0
   8 -17   3   39.06   13.99   0
   8 -17   3   43.54   21.01   0
   8 -17   3   28.28   13.97   0
   4  16  -3   25.69   11.95   0
   4  16  -3   20.04   11.11   0
   4  16  -3   28.22   16.75   0
   3  16  -3  102.03   19.55   0
   3  16  -3   79.50   13.06   0
   3  16  -3  111.96   14.48   0
   2  16  -3   39.07   14.48   0
   2  16  -3   48.31   11.27   0
   2  16  -3   54.10   11.35   0
  -2 -16   3   52.14   10.19   0
   1  16  -3  113.42   13.87   0
   1  16  -3  117.46   17.83   0
   1  16  -3  127.74   14.37   0
  -1 -16   3  127.08   13.52   0
   0  16  -3   58.83   12.25   0
   0  16  -3   70.77   10.94   0
   0  16  -3   79.67   11.37   0
   0 -16   3   67.24   10.74   0
  -1  16  -3  127.35   14.82   0
  -1  16  -3  137.55   14.17   0
  -1  16  -3  150.81   15.73   0
   1 -16   3  130.32   13.75   0
   1 -16   3  135.70   14.43   0
   1 -16   3  150.73   15.23   0
  -2  16  -3   79.11   11.95   0
  -2  16  -3   97.06   16.58   0
  -2  16  -3   97.08   11.93   0
   2 -16   3   83.90   13.39   0
   2 -16   3   95.44   12.12   0
   2 -16   3   94.72   11.79   0
  -3  16  -3   98.86   12.40   0
   3 -16   3  104.65   12.93   0
   3 -16   3  114.89   18.89   0
   3 -16   3  119.92   13.60   0
  -4  16  -3  102.20   12.59   0
   4 -16   3  136.21   21.97   0
   4 -16   3  118.04   13.79   0
   4 -16   3  112.35   13.65   0
  -5  16  -3  116.79   13.43   0
   5 -16   3  136.90   14.75   0
   5 -16   3  121.75   14.51   0
   5 -16   3  128.67   20.52   0
   6 -16   3   76.16   13.39   0
   6 -16   3   73.05   13.34   0
   6 -16   3   97.26   19.78   0
   7 -16   3   48.93   19.21   0
   7 -16   3   64.73   13.61   0
   7 -16   3   32.64   12.69   0
   8 -16   3   34.37   13.37   0
   8 -16   3   51.64   20.66   0
   8 -16   3   61.91   14.09   0
   9 -16   3   53.47   22.02   0
   9 -16   3   30.24   13.13   0
   9 -16   3   48.05   15.08   0
   5  15  -3   91.03   14.22   0
   5  15  -3   43.03   12.38   0
   5  15  -3   91.92   22.01   0
   4  15  -3   23.15   15.64   0
   4  15  -3   15.88   10.64   0
   4  15  -3   15.22   10.20   0
   3  15  -3  111.15   14.28   0
   3  15  -3  125.32   14.61   0
   3  15  -3  128.69   20.10   0
  -3 -15   3  143.43   14.49   0
   2  15  -3    5.17   11.20   0
   2  15  -3   28.64    9.41   0
   2  15  -3   15.47    8.67   0
  -2 -15   3   14.73    7.54   0
   1  15  -3  179.27   19.64   0
   1  15  -3  177.61   17.02   0
   1  15  -3  168.15   16.91   0
  -1 -15   3  184.32   16.38   0
   0  15  -3   45.40    9.24   0
   0  15  -3   36.05   10.54   0
   0  15  -3   53.20    9.68   0
   0 -15   3   47.11    8.74   0
   0 -15   3   59.38    9.42   0
  -1  15  -3  252.90   19.85   0
  -1  15  -3  290.71   20.21   0
  -1  15  -3  302.45   20.30   0
   1 -15   3  280.18   19.73   0
   1 -15   3  319.10   20.40   0
   1 -15   3  245.39   19.20   0
  -2  15  -3   28.70    8.00   0
  -2  15  -3   20.66    7.49   0
  -2  15  -3   21.18    6.88   0
   2 -15   3   27.53    8.04   0
   2 -15   3   24.67    6.53   0
   2 -15   3   29.01    8.03   0
  -3  15  -3  141.37   14.63   0
  -3  15  -3  146.31   14.70   0
   3 -15   3  145.86   14.28   0
   3 -15   3  141.97   14.80   0
   3 -15   3  149.64   20.84   0
  -4  15  -3   66.84    9.89   0
   4 -15   3   52.65   10.09   0
   4 -15   3   74.83   15.73   0
   4 -15   3   46.21    9.55   0
  -5  15  -3  114.84   12.76   0
   5 -15   3  148.72   14.85   0
   5 -15   3  122.44   13.61   0
   5 -15   3  144.28   22.63   0
  -6  15  -3   47.55    9.49   0
   6 -15   3   31.79   10.73   0
   6 -15   3   48.03   10.70   0
   6 -15   3   60.50   17.45   0
   7 -15   3  118.33   14.51   0
   7 -15   3   87.17   13.66   0
   7 -15   3  122.43   21.75   0
   8 -15   3   27.66   11.94   0
   8 -15   3   28.39   18.77   0
   8 -15   3   30.53   11.89   0
   9 -15   3   48.64   13.75   0
   9 -15   3   63.67   22.66   0
   9 -15   3   49.53   13.06   0
   5  14  -3  142.07   16.04   0
   5  14  -3   88.87   14.02   0
   5  14  -3  155.33   24.51   0
   4  14  -3   -4.39    8.53   0
   4  14  -3  -17.35    7.81   0
   4  14  -3   -2.58   12.74   0
   3  14  -3  145.77   22.38   0
   3  14  -3  149.42   16.14   0
   3  14  -3  172.22   16.76   0
  -3 -14   3  150.62   14.74   0
   2  14  -3   -4.58    9.40   0
   2  14  -3  -10.09    6.87   0
   2  14  -3   -9.91    6.68   0
  -2 -14   3   -7.01    5.63   0
   1  14  -3  214.12   17.66   0
   1  14  -3  195.59   16.85   0
  -1 -14   3  213.47   16.67   0
   0  14  -3    0.31    6.27   0
   0  14  -3    2.18    5.27   0
   0  14  -3    1.22    6.60   0
   0 -14   3    6.72    6.17   0
   0 -14   3   -4.97    4.89   0
   0 -14   3    6.80    4.75   0
  -1  14  -3  313.12   23.43   0
  -1  14  -3  327.06   21.23   0
  -1  14  -3  316.27   21.36   0
   1 -14   3  325.22   21.26   0
   1 -14   3  345.10   21.64   0
  -2  14  -3    2.47    5.78   0
  -2  14  -3   11.79    6.71   0
   2 -14   3   10.13    6.13   0
   2 -14   3    9.15    5.56   0
   2 -14   3    7.37   10.16   0
   2 -14   3   13.46    6.59   0
  -3  14  -3  394.77   24.44   0
  -3  14  -3  417.48   24.56   0
  -3  14  -3  360.00   22.04   0
   3 -14   3  415.16   24.71   0
   3 -14   3  401.91   24.82   0
   3 -14   3  410.21   30.06   0
   3 -14   3  396.84   24.27   0
  -4  14  -3   -1.61    6.14   0
  -4  14  -3   -6.34    8.53   0
   4 -14   3   -1.52    5.52   0
   4 -14   3   -6.31    6.68   0
   4 -14   3   -3.03   10.13   0
   4 -14   3    8.59    6.83   0
  -5  14  -3  265.14   19.84   0
   5 -14   3  292.61   20.99   0
   5 -14   3  326.87   27.55   0
   5 -14   3  283.06   20.91   0
  -6  14  -3   25.04    7.51   0
   6 -14   3   32.25    9.36   0
   6 -14   3   38.73   15.39   0
   6 -14   3   25.21    9.35   0
   7 -14   3  242.93   21.17   0
   7 -14   3  275.60   21.29   0
   7 -14   3  269.17   28.80   0
   8 -14   3   13.53   17.67   0
   8 -14   3    1.61   10.34   0
   8 -14   3    4.62    9.84   0
   9 -14   3  114.27   23.47   0
   9 -14   3   96.00   14.28   0
   9 -14   3   99.93   15.06   0
  10 -14   3  -13.88   10.54   0
   6  13  -3  -12.28   14.51   0
   6  13  -3   -2.24    9.57   0
   6  13  -3   -4.85    9.35   0
   5  13  -3  145.73   16.42   0
   5  13  -3  209.21   19.18   0
   5  13  -3  202.27   27.67   0
   4  13  -3   -1.48    7.65   0
   4  13  -3    0.91   11.90   0
   4  13  -3    0.79    7.99   0
   3  13  -3  249.80   19.49   0
   3  13  -3  242.73   24.47   0
   3  13  -3  244.39   19.37   0
  -3 -13   3  276.22   18.25   0
   2  13  -3   30.39    8.01   0
   2  13  -3   18.47    7.90   0
   2  13  -3   20.31    8.49   0
  -2 -13   3   32.82    7.33   0
   1  13  -3  307.46   20.55   0
   1  13  -3  328.43   21.10   0
   1  13  -3  350.94   21.76   0
  -1 -13   3  321.14   20.71   0
  -1 -13   3  341.64   21.22   0
   0  13  -3   67.34    9.39   0
   0  13  -3   53.36    8.49   0
   0  13  -3   57.20    7.94   0
   0 -13   3   65.07    8.83   0
   0 -13   3   73.82    9.09   0
   0 -13   3   55.94    8.13   0
  -1  13  -3  515.11   29.27   0
  -1  13  -3  523.78   29.79   0
  -1  13  -3  527.40   29.40   0
   1 -13   3  497.87   29.17   0
   1 -13   3  510.56   29.62   0
   1 -13   3  522.22   29.40   0
  -2  13  -3  134.44   12.81   0
  -2  13  -3  118.48   12.40   0
   2 -13   3  140.64   12.72   0
   2 -13   3  147.07   12.17   0
   2 -13   3  134.72   18.09   0
   2 -13   3  136.32   12.87   0
  -3  13  -3  496.94   28.24   0
  -3  13  -3  495.96   28.14   0
   3 -13   3  473.83   27.98   0
   3 -13   3  465.44   28.14   0
   3 -13   3  496.91   33.23   0
   3 -13   3  497.95   28.16   0
  -4  13  -3  128.19   12.69   0
  -4  13  -3  123.75   12.07   0
   4 -13   3  137.77   13.42   0
   4 -13   3  152.78   19.22   0
   4 -13   3  145.37   12.83   0
   4 -13   3  122.34   13.14   0
  -5  13  -3  184.55   15.16   0
   5 -13   3  219.56   16.44   0
   5 -13   3  181.51   16.01   0
   5 -13   3  180.66   15.43   0
   5 -13   3  202.35   22.16   0
  -6  13  -3    0.49    5.74   0
   6 -13   3    9.90    8.18   0
   6 -13   3   -3.15    7.34   0
   6 -13   3    2.64    7.90   0
   6 -13   3    9.43   13.06   0
   7 -13   3  257.42   27.64   0
   7 -13   3  243.84   19.82   0
   7 -13   3  244.03   19.77   0
   8 -13   3   -7.52    9.71   0
   8 -13   3   -8.51    8.86   0
   8 -13   3   10.97   16.72   0
   9 -13   3  100.63   13.70   0
   9 -13   3  112.88   15.07   0
   9 -13   3  177.14   28.13   0
  10 -13   3  -21.68   10.75   0
  10 -13   3  -11.39    9.82   0
  10 -13   3   -6.51   20.87   0
   7  12  -3   96.21   24.45   0
   7  12  -3   53.63   12.37   0
   7  12  -3   78.61   12.52   0
   6  12  -3   53.21   10.99   0
   6  12  -3   50.60   19.37   0
   6  12  -3   34.12   10.49   0
   5  12  -3  217.83   18.22   0
   5  12  -3  185.62   17.94   0
   5  12  -3  193.37   26.77   0
   4  12  -3   72.06   10.39   0
   4  12  -3   72.57   15.86   0
   4  12  -3   70.26   10.50   0
  -4 -12   3   79.43    9.79   0
   3  12  -3  196.16   17.03   0
   3  12  -3  201.57   16.12   0
   3  12  -3  197.83   16.42   0
  -3 -12   3  203.88   15.11   0
   2  12  -3   83.12   10.25   0
   2  12  -3   82.79   10.03   0
   2  12  -3   76.91    9.05   0
  -2 -12   3  103.76   10.20   0
  -2 -12   3   99.47   10.16   0
   1  12  -3  418.11   24.30   0
   1  12  -3  419.26   24.79   0
   1  12  -3  404.64   24.00   0
  -1 -12   3  400.19   23.94   0
  -1 -12   3  405.64   24.07   0
   0  12  -3  177.86   14.03   0
   0  12  -3  192.79   14.53   0
   0  12  -3  169.57   13.17   0
   0 -12   3  178.69   13.81   0
   0 -12   3  188.09   13.75   0
  -1  12  -3  454.33   26.10   0
  -1  12  -3  449.85   26.43   0
  -1  12  -3  465.02   26.12   0
   1 -12   3  444.38   26.23   0
   1 -12   3  441.67   25.93   0
   1 -12   3  476.66   30.96   0
   1 -12   3  469.10   26.34   0
  -2  12  -3   97.70   10.58   0
  -2  12  -3  114.15   10.61   0
  -2  12  -3  108.42   10.68   0
   2 -12   3  104.29   11.03   0
   2 -12   3  110.59   11.01   0
   2 -12   3  106.82   15.02   0
   2 -12   3   95.73    9.83   0
  -3  12  -3  768.55   40.62   0
  -3  12  -3  758.09   40.25   0
   3 -12   3  752.70   40.65   0
   3 -12   3  714.64   40.33   0
   3 -12   3  816.67   45.13   0
   3 -12   3  755.61   40.47   0
  -4  12  -3  233.40   16.12   0
  -4  12  -3  233.09   15.77   0
   4 -12   3  234.80   16.58   0
   4 -12   3  224.23   15.29   0
   4 -12   3  242.10   21.97   0
   4 -12   3  224.13   16.09   0
   4 -12   3  217.31   15.92   0
  -5  12  -3  396.10   22.98   0
  -5  12  -3  345.66   22.41   0
   5 -12   3  389.89   23.54   0
   5 -12   3  399.37   23.45   0
   5 -12   3  403.55   23.71   0
   5 -12   3  356.84   22.42   0
   5 -12   3  408.46   29.52   0
  -6  12  -3   42.91    7.32   0
   6 -12   3   47.37    8.35   0
   6 -12   3   55.93    9.20   0
   6 -12   3   65.17   15.30   0
   6 -12   3   53.42    9.04   0
   6 -12   3   38.07    6.87   0
   7 -12   3  208.68   17.35   0
   7 -12   3  160.79   20.36   0
   7 -12   3  207.15   17.59   0
   7 -12   3  236.55   25.93   0
   8 -12   3   14.75   16.01   0
   8 -12   3  -13.51    8.40   0
   8 -12   3    2.52    8.64   0
   9 -12   3   99.60   14.12   0
   9 -12   3  110.99   13.41   0
   9 -12   3  173.15   28.96   0
  10 -12   3  -13.54    8.46   0
  10 -12   3  -22.25   10.43   0
  10 -12   3   14.58   21.09   0
   7  11  -3   40.30   20.38   0
   7  11  -3   27.54    9.36   0
   7  11  -3    9.62    9.03   0
   6  11  -3  105.66   12.68   0
   6  11  -3  120.06   22.89   0
   6  11  -3   98.77   12.95   0
   5  11  -3  110.44   19.49   0
   5  11  -3  135.10   13.27   0
   5  11  -3  125.67   13.03   0
   4  11  -3  164.94   15.87   0
   4  11  -3  160.69   12.93   0
   4  11  -3  166.98   14.82   0
   4  11  -3  172.19   15.08   0
  -4 -11   3  181.80   13.75   0
   3  11  -3  199.61   15.03   0
   3  11  -3  201.62   14.64   0
   3  11  -3  179.89   13.58   0
   3  11  -3  213.92   15.68   0
  -3 -11   3  203.22   14.40   0
  -3 -11   3  185.57   13.69   0
   2  11  -3  149.12   12.33   0
   2  11  -3  166.84   13.03   0
   2  11  -3  164.39   13.56   0
  -2 -11   3  141.43   11.85   0
  -2 -11   3  163.24   12.47   0
   1  11  -3  342.92   21.10   0
   1  11  -3  357.57   20.87   0
   1  11  -3  324.62   20.48   0
  -1 -11   3  352.91   20.86   0
  -1 -11   3  370.85   21.04   0
   0  11  -3  239.91   16.24   0
   0  11  -3  246.77   16.55   0
   0  11  -3  253.15   16.14   0
   0 -11   3  259.22   16.37   0
   0 -11   3  279.23   16.66   0
   0 -11   3  252.04   16.33   0
  -1  11  -3  379.12   22.65   0
  -1  11  -3  368.50   22.42   0
  -1  11  -3  387.32   22.98   0
   1 -11   3  387.61   22.66   0
   1 -11   3  421.41   22.92   0
   1 -11   3  400.82   26.69   0
   1 -11   3  414.59   22.99   0
  -2  11  -3  161.49   12.34   0
  -2  11  -3  181.95   13.17   0
  -2  11  -3  173.19   12.74   0
   2 -11   3  169.00   12.76   0
   2 -11   3  184.83   16.84   0
   2 -11   3  177.40   13.15   0
   2 -11   3  169.91   12.95   0
  -3  11  -3  386.47   23.64   0
  -3  11  -3  423.05   23.84   0
   3 -11   3  404.14   23.82   0
   3 -11   3  417.45   24.11   0
   3 -11   3  432.85   23.95   0
   3 -11   3  388.94   23.17   0
   3 -11   3  461.64   28.40   0
  -4  11  -3  237.89   15.82   0
   4 -11   3  264.17   21.32   0
   4 -11   3  225.40   15.24   0
   4 -11   3  232.30   16.12   0
   4 -11   3  234.15   16.16   0
   4 -11   3  242.01   16.06   0
  -5  11  -3  259.24   16.31   0
  -5  11  -3  221.73   15.62   0
   5 -11   3  235.67   15.66   0
   5 -11   3  253.89   16.86   0
   5 -11   3  271.02   22.91   0
   5 -11   3  236.74   16.61   0
   5 -11   3  244.35   16.70   0
  -6  11  -3  102.06   10.97   0
  -6  11  -3  123.01   11.45   0
   6 -11   3  145.56   19.60   0
   6 -11   3  126.43   11.38   0
   6 -11   3  130.34   12.57   0
   6 -11   3  149.61   12.88   0
   6 -11   3  132.23   12.83   0
   7 -11   3  137.85   14.17   0
   7 -11   3  170.82   23.43   0
   7 -11   3  146.58   14.20   0
   7 -11   3  153.59   14.48   0
   8 -11   3   36.78    9.17   0
   8 -11   3   63.21   18.73   0
   8 -11   3   57.63   10.19   0
   9 -11   3   99.16   11.68   0
   9 -11   3  107.97   13.79   0
   9 -11   3  178.20   28.19   0
  10 -11   3   -0.48   10.62   0
  10 -11   3    3.51    8.05   0
  10 -11   3   43.19   21.47   0
   8  10  -3   61.44   10.52   0
   8  10  -3  105.65   26.27   0
   8  10  -3   44.97   10.65   0
   7  10  -3   24.46    8.62   0
   7  10  -3   12.67    8.73   0
   7  10  -3   36.84   18.47   0
   6  10  -3  182.37   17.35   0
   6  10  -3  182.06   16.63   0
   6  10  -3  202.53   27.59   0
   5  10  -3   66.95    9.47   0
   5  10  -3   63.84   10.62   0
   5  10  -3   57.34    9.31   0
   4  10  -3  303.28   19.58   0
   4  10  -3  305.94   18.61   0
   4  10  -3  320.08   20.19   0
   4  10  -3  297.17   19.20   0
  -4 -10   3  293.21   18.59   0
   3  10  -3   67.10    7.49   0
   3  10  -3   66.88    8.53   0
   3  10  -3   75.15    8.46   0
   3  10  -3   70.43    8.08   0
  -3 -10   3   81.79    8.42   0
  -3 -10   3   81.51    8.41   0
   2  10  -3  288.42   17.81   0
   2  10  -3  295.21   17.76   0
   2  10  -3  273.24   17.04   0
   2  10  -3  290.19   18.23   0
  -2 -10   3  279.47   17.42   0
  -2 -10   3  292.57   17.59   0
   1  10  -3  162.88   11.24   0
   1  10  -3  160.79   12.14   0
   1  10  -3  164.19   11.78   0
   1  10  -3  166.83   11.97   0
  -1 -10   3  158.30   10.71   0
  -1 -10   3  176.16   11.93   0
  -1 -10   3  160.47   11.78   0
  -1 -10   3  155.76   11.66   0
   0  10  -3  345.06   20.63   0
   0  10  -3  373.31   21.13   0
   0  10  -3  353.08   20.30   0
   0  10  -3  367.22   20.76   0
   0 -10   3  351.74   20.70   0
   0 -10   3  369.07   20.93   0
   0 -10   3  381.68   21.04   0
  -1  10  -3  452.24   24.99   0
  -1  10  -3  466.09   25.30   0
  -1  10  -3  452.91   24.99   0
   1 -10   3  449.73   25.03   0
   1 -10   3  466.10   28.77   0
   1 -10   3  437.69   24.98   0
   1 -10   3  456.38   24.69   0
   1 -10   3  451.08   25.16   0
  -2  10  -3  317.48   19.07   0
  -2  10  -3  330.21   18.84   0
  -2  10  -3  337.67   19.18   0
  -2  10  -3  341.92   19.51   0
   2 -10   3  302.65   18.51   0
   2 -10   3  356.47   22.92   0
   2 -10   3  333.75   19.26   0
   2 -10   3  322.29   19.17   0
   2 -10   3  322.03   19.38   0
  -3  10  -3  394.89   22.41   0
  -3  10  -3  407.76   22.34   0
   3 -10   3  396.42   22.34   0
   3 -10   3  373.65   22.32   0
   3 -10   3  390.51   22.54   0
   3 -10   3  423.39   26.28   0
   3 -10   3  373.49   21.86   0
  -4  10  -3  286.98   17.29   0
   4 -10   3  278.98   17.62   0
   4 -10   3  265.51   16.77   0
   4 -10   3  291.91   17.53   0
   4 -10   3  278.72   17.58   0
   4 -10   3  289.45   21.67   0
  -5  10  -3  214.01   15.11   0
  -5  10  -3  244.26   15.57   0
   5 -10   3  259.47   21.64   0
   5 -10   3  252.22   16.06   0
   5 -10   3  241.18   16.23   0
   5 -10   3  238.15   15.27   0
   5 -10   3  257.84   16.11   0
  -6  10  -3  307.31   18.80   0
  -6  10  -3  274.41   18.17   0
   6 -10   3  354.65   20.15   0
   6 -10   3  270.59   18.55   0
   6 -10   3  355.73   19.87   0
   6 -10   3  314.19   19.93   0
   6 -10   3  366.54   27.64   0
   7 -10   3   44.23    7.95   0
   7 -10   3   74.44   16.44   0
   7 -10   3   36.44    7.00   0
   7 -10   3   35.50    7.63   0
   7 -10   3   53.04    8.50   0
   8 -10   3   89.30   19.52   0
   8 -10   3   58.98    9.66   0
   8 -10   3   61.57    9.39   0
   8 -10   3   72.23   10.41   0
   8 -10   3   68.87   10.56   0
   9 -10   3  118.20   22.69   0
   9 -10   3   56.05    9.21   0
   9 -10   3   78.27   12.07   0
  10 -10   3   27.64    7.92   0
  10 -10   3   72.09   23.39   0
  10 -10   3   43.60   11.25   0
   8   9  -3   80.04   11.27   0
   8   9  -3  111.11   11.45   0
   7   9  -3  -19.80    6.46   0
   7   9  -3  -16.37    6.99   0
   7   9  -3   -7.39   14.59   0
   6   9  -3  244.96   18.89   0
   6   9  -3  275.88   18.90   0
   6   9  -3  287.19   29.08   0
   5   9  -3   14.60    5.75   0
   5   9  -3   16.57    6.77   0
   5   9  -3    6.33    6.55   0
   5   9  -3   16.82    5.12   0
  -5  -9   3   15.06    5.05   0
   4   9  -3  583.96   32.30   0
   4   9  -3  650.79   32.61   0
   4   9  -3  580.18   31.80   0
   4   9  -3  592.71   32.75   0
  -4  -9   3  630.14   32.11   0
  -4  -9   3  554.22   31.79   0
   3   9  -3   39.42    5.91   0
   3   9  -3   32.84    6.01   0
   3   9  -3   31.63    5.17   0
   3   9  -3   30.09    6.14   0
  -3  -9   3   34.89    5.50   0
  -3  -9   3   39.81    5.76   0
   2   9  -3  825.45   41.16   0
   2   9  -3  793.85   41.17   0
   2   9  -3  843.84   41.56   0
   2   9  -3  769.04   40.78   0
  -2  -9   3  799.79   41.09   0
  -2  -9   3  746.47   41.03   0
   1   9  -3   15.31    4.03   0
   1   9  -3   11.15    3.48   0
   1   9  -3   12.07    4.46   0
   1   9  -3   11.49    4.15   0
  -1  -9   3   16.80    4.09   0
  -1  -9   3   16.61    4.22   0
  -1  -9   3   10.20    3.74   0
   0   9  -3  822.44   40.03   0
   0   9  -3  687.94   42.78   0
   0   9  -3  747.71   39.34   0
   0   9  -3  759.71   39.55   0
   0   9  -3  807.37   39.84   0
   0  -9   3  772.49   39.80   0
   0  -9   3  780.10   43.11   0
   0  -9   3  751.40   39.31   0
   0  -9   3  788.09   39.68   0
   0  -9   3  785.70   39.85   0
  -1   9  -3   59.24    9.88   0
  -1   9  -3   71.76    7.26   0
  -1   9  -3   67.58    6.65   0
  -1   9  -3   66.59    6.88   0
  -1   9  -3   72.90    7.10   0
   1  -9   3   63.36    6.33   0
   1  -9   3   69.09    7.37   0
   1  -9   3   76.34    7.34   0
   1  -9   3   73.83   10.21   0
   1  -9   3   75.85    7.20   0
  -2   9  -3  781.81   39.25   0
  -2   9  -3  770.16   39.04   0
  -2   9  -3  666.67   42.43   0
  -2   9  -3  739.80   38.81   0
  -2   9  -3  763.64   38.85   0
  -2   9  -3  742.73   38.85   0
   2  -9   3  782.20   39.22   0
   2  -9   3  766.99   39.19   0
   2  -9   3  721.12   38.60   0
   2  -9   3  773.42   38.97   0
   2  -9   3  827.50   42.51   0
  -3   9  -3  152.32   10.61   0
  -3   9  -3  156.92   11.14   0
  -3   9  -3  159.41   11.11   0
  -3   9  -3  132.51   15.20   0
   3  -9   3  178.43   15.19   0
   3  -9   3  161.86   11.32   0
   3  -9   3  153.00   11.04   0
   3  -9   3  158.88   11.04   0
   3  -9   3  159.19   10.68   0
  -4   9  -3  554.07   28.73   0
  -4   9  -3  546.52   28.64   0
   4  -9   3  540.25   28.64   0
   4  -9   3  517.17   28.81   0
   4  -9   3  517.62   28.85   0
   4  -9   3  554.53   32.99   0
   4  -9   3  529.33   28.46   0
  -5   9  -3  124.50   10.40   0
  -5   9  -3  132.53   10.18   0
   5  -9   3  148.18   10.97   0
   5  -9   3  132.31   11.42   0
   5  -9   3  139.34   11.12   0
   5  -9   3  170.25   17.27   0
   5  -9   3  132.79   10.35   0
  -6   9  -3  374.59   22.28   0
  -6   9  -3  391.88   22.69   0
   6  -9   3  440.33   23.51   0
   6  -9   3  406.30   22.94   0
   6  -9   3  465.97   23.90   0
   6  -9   3  369.89   22.95   0
   6  -9   3  442.54   24.11   0
   6  -9   3  441.55   30.78   0
  -7   9  -3   20.01    5.44   0
   7  -9   3   35.28    6.90   0
   7  -9   3   42.84    7.94   0
   7  -9   3   24.62    6.78   0
   7  -9   3   28.98    5.41   0
   7  -9   3   44.34   14.32   0
   7  -9   3   28.56    6.67   0
   8  -9   3  226.96   18.26   0
   8  -9   3  236.02   17.26   0
   8  -9   3  235.72   16.57   0
   8  -9   3  268.93   28.21   0
   8  -9   3  214.03   17.13   0
   9  -9   3   34.88    9.29   0
   9  -9   3   19.17    6.81   0
   9  -9   3   45.73   19.30   0
   9  -9   3   14.32    6.99   0
  10  -9   3  124.76   26.03   0
  10  -9   3   79.54   12.71   0
   8   8  -3  176.39   15.17   0
   8   8  -3  182.54   16.66   0
   8   8  -3  238.79   32.17   0
   7   8  -3   -8.97    6.14   0
   7   8  -3  -14.93    6.37   0
   7   8  -3   -4.48   14.15   0
   6   8  -3  384.95   23.33   0
   6   8  -3  385.04   23.92   0
   6   8  -3  418.48   23.76   0
   5   8  -3    0.45    4.66   0
   5   8  -3    1.77    5.51   0
   5   8  -3    8.72    5.70   0
   5   8  -3    2.86    4.10   0
  -5  -8   3    1.16    3.29   0
  -5  -8   3   12.65    4.47   0
   4   8  -3  724.61   37.70   0
   4   8  -3  765.63   38.08   0
   4   8  -3  743.75   38.39   0
   4   8  -3  712.39   38.03   0
  -4  -8   3  703.23   37.71   0
  -4  -8   3  728.42   37.79   0
   3   8  -3   -0.62    3.13   0
   3   8  -3   -1.03    4.08   0
   3   8  -3   -3.48    3.80   0
   3   8  -3    0.67    3.66   0
  -3  -8   3   -1.72    2.85   0
  -3  -8   3   -3.62    3.05   0
   2   8  -3 1259.36   63.72   0
   2   8  -3 1281.80   63.93   0
   2   8  -3 1286.87   63.59   0
   2   8  -3 1236.56   63.42   0
  -2  -8   3 1292.61   63.67   0
  -2  -8   3 1300.08   63.92   0
   1   8  -3   25.73    4.62   0
   1   8  -3   23.57    3.97   0
   1   8  -3   25.45    4.76   0
   1   8  -3   26.71    4.57   0
   1   8  -3   20.33    6.23   0
  -1  -8   3   37.24    4.83   0
  -1  -8   3   25.03    3.99   0
  -1  -8   3   29.09    4.45   0
  -1  -8   3   30.93    4.61   0
  -1  -8   3   42.10    5.39   0
   0   8  -3 1323.77   64.14   0
   0   8  -3 1271.66   64.16   0
   0   8  -3 1301.05   63.86   0
   0   8  -3 1275.66   63.89   0
   0   8  -3 1122.51   66.30   0
   0  -8   3 1330.32   67.21   0
   0  -8   3 1325.88   64.05   0
   0  -8   3 1276.40   64.16   0
   0  -8   3 1345.67   64.24   0
   0  -8   3 1299.85   63.82   0
  -1   8  -3    5.52    2.87   0
  -1   8  -3    9.42    3.47   0
  -1   8  -3    5.56    3.23   0
  -1   8  -3    7.95    5.46   0
  -1   8  -3    8.02    3.09   0
   1  -8   3    7.22    2.96   0
   1  -8   3   14.18    5.36   0
   1  -8   3   11.41    3.39   0
   1  -8   3    8.62    3.29   0
   1  -8   3   12.29    3.37   0
  -2   8  -3 1134.61   57.16   0
  -2   8  -3 1078.29   60.74   0
  -2   8  -3 1161.20   57.21   0
  -2   8  -3 1152.53   57.11   0
  -2   8  -3 1159.18   57.39   0
   2  -8   3 1140.02   56.99   0
   2  -8   3 1180.04   57.37   0
   2  -8   3 1089.31   57.22   0
   2  -8   3 1210.55   60.25   0
   2  -8   3 1145.56   57.12   0
  -3   8  -3   35.87    8.94   0
  -3   8  -3   34.41    4.49   0
  -3   8  -3   33.05    5.06   0
  -3   8  -3   37.65    4.69   0
  -3   8  -3   36.04    4.93   0
   3  -8   3   42.15    8.12   0
   3  -8   3   37.80    5.10   0
   3  -8   3   39.47    5.02   0
   3  -8   3   35.61    5.11   0
   3  -8   3   39.53    4.79   0
  -4   8  -3  498.41   25.37   0
  -4   8  -3  498.51   25.31   0
  -4   8  -3  444.77   31.28   0
  -4   8  -3  464.26   24.83   0
   4  -8   3  495.33   25.63   0
   4  -8   3  399.22   24.61   0
   4  -8   3  460.35   25.51   0
   4  -8   3  494.93   25.37   0
   4  -8   3  492.60   25.23   0
   4  -8   3  513.52   29.99   0
  -5   8  -3   90.51    7.99   0
  -5   8  -3  101.58    8.44   0
   5  -8   3  111.73   14.62   0
   5  -8   3   91.37    8.80   0
   5  -8   3   97.26    9.55   0
   5  -8   3  100.40    8.28   0
   5  -8   3  100.64    8.94   0
   5  -8   3   91.15    8.97   0
  -6   8  -3  354.20   19.86   0
  -6   8  -3  313.44   19.27   0
   6  -8   3  357.45   21.23   0
   6  -8   3  401.38   28.34   0
   6  -8   3  346.94   21.27   0
   6  -8   3  391.34   20.94   0
   6  -8   3  333.03   20.03   0
   6  -8   3  389.08   20.59   0
  -7   8  -3    2.84    2.70   0
   7  -8   3   10.44    4.21   0
   7  -8   3    8.76    5.39   0
   7  -8   3    3.24    5.16   0
   7  -8   3   25.02   11.98   0
   7  -8   3   10.58    5.85   0
   8  -8   3  338.18   30.07   0
   8  -8   3  277.09   18.10   0
   8  -8   3  263.52   20.55   0
   8  -8   3  250.06   17.17   0
   8  -8   3  261.40   18.20   0
   9  -8   3    1.08    9.73   0
   9  -8   3    0.13   15.16   0
   9  -8   3   -5.37    7.32   0
   9  -8   3   -0.68    5.14   0
   9  -8   3    0.68    6.45   0
  10  -8   3  131.99   13.83   0
  10  -8   3  193.31   31.55   0
  10  -8   3  136.69   14.25   0
   9   7  -3  -17.49    6.22   0
   9   7  -3  -16.51   19.87   0
   8   7  -3  166.85   13.55   0
   8   7  -3  157.78   15.05   0
   8   7  -3  212.47   30.72   0
   7   7  -3   35.55   16.09   0
   7   7  -3   28.97    7.31   0
   7   7  -3   42.07    8.02   0
   7   7  -3   48.11    7.85   0
   6   7  -3  379.44   20.88   0
   6   7  -3  309.12   19.75   0
   6   7  -3  347.23   20.65   0
   6   7  -3  352.16   21.30   0
   5   7  -3    4.29    5.07   0
   5   7  -3   -0.88    4.75   0
   5   7  -3    6.99    4.10   0
   5   7  -3    4.93    4.60   0
  -5  -7   3    7.86    3.83   0
  -5  -7   3    6.88    3.26   0
   4   7  -3  604.44   32.57   0
   4   7  -3  633.37   33.16   0
   4   7  -3  649.29   32.91   0
   4   7  -3  632.54   32.97   0
  -4  -7   3  608.04   32.56   0
  -4  -7   3  653.97   32.77   0
   3   7  -3   -1.82    3.09   0
   3   7  -3    1.52    3.42   0
   3   7  -3   -1.83    2.69   0
   3   7  -3   -3.15    3.42   0
  -3  -7   3   -0.31    3.02   0
  -3  -7   3   -0.12    2.58   0
   2   7  -3 1059.81   52.54   0
   2   7  -3 1081.97   52.45   0
   2   7  -3 1046.39   52.23   0
   2   7  -3  889.48   54.64   0
   2   7  -3 1042.49   52.12   0
  -2  -7   3 1096.29   52.36   0
  -2  -7   3 1066.01   52.16   0
  -2  -7   3 1087.24   52.58   0
   1   7  -3    0.93    4.53   0
   1   7  -3    3.82    2.93   0
   1   7  -3    5.45    3.21   0
   1   7  -3    8.40    3.28   0
   1   7  -3    4.89    2.66   0
  -1  -7   3    3.84    2.58   0
  -1  -7   3    3.66    2.66   0
  -1  -7   3   10.16    3.09   0
  -1  -7   3    4.62    2.78   0
  -1  -7   3   12.57    3.45   0
   0   7  -3  556.86   34.71   0
   0   7  -3  628.71   32.47   0
   0   7  -3  646.53   32.61   0
   0   7  -3  659.97   32.93   0
   0   7  -3  647.33   32.72   0
   0  -7   3  647.75   32.48   0
   0  -7   3  618.48   32.54   0
   0  -7   3  680.46   35.62   0
   0  -7   3  632.04   32.83   0
   0  -7   3  651.35   32.77   0
  -1   7  -3    5.51    2.76   0
  -1   7  -3   15.65    5.60   0
  -1   7  -3   11.96    3.29   0
  -1   7  -3   14.01    3.37   0
  -1   7  -3   10.81    2.92   0
   1  -7   3    4.65    2.89   0
   1  -7   3   10.13    3.08   0
   1  -7   3    7.57    2.80   0
   1  -7   3    8.91    2.96   0
   1  -7   3   14.14    4.94   0
  -2   7  -3  895.09   50.19   0
  -2   7  -3  968.90   46.72   0
  -2   7  -3  930.41   46.80   0
  -2   7  -3  925.09   46.54   0
  -2   7  -3  924.43   46.56   0
  -2   7  -3  935.47   46.83   0
   2  -7   3  904.52   46.44   0
   2  -7   3  930.12   46.59   0
   2  -7   3  907.55   46.79   0
   2  -7   3  972.56   49.52   0
   2  -7   3  938.62   46.76   0
  -3   7  -3   10.56    3.56   0
  -3   7  -3    8.38    2.93   0
  -3   7  -3    5.06    2.73   0
  -3   7  -3   10.36    6.27   0
  -3   7  -3    2.95    1.74   0
  -3   7  -3    8.72    3.31   0
   3  -7   3    7.82    3.23   0
   3  -7   3   10.78    3.32   0
   3  -7   3   16.32    5.70   0
   3  -7   3    5.68    3.22   0
   3  -7   3    9.09    2.98   0
  -4   7  -3  891.77   46.41   0
  -4   7  -3  968.86   46.07   0
  -4   7  -3  912.11   46.29   0
  -4   7  -3  820.11   51.39   0
  -4   7  -3  872.80   45.70   0
  -4   7  -3  943.36   45.91   0
   4  -7   3  938.89   46.33   0
   4  -7   3  938.26   45.98   0
   4  -7   3  937.12   50.49   0
   4  -7   3  869.98   45.99   0
   4  -7   3  958.44   46.22   0
   4  -7   3  938.57   45.94   0
  -5   7  -3   11.07    3.28   0
  -5   7  -3   15.91    3.71   0
  -5   7  -3   11.81    3.33   0
   5  -7   3   17.07    4.51   0
   5  -7   3   18.29    7.94   0
   5  -7   3   15.76    3.86   0
   5  -7   3    7.90    3.77   0
   5  -7   3   14.74    5.13   0
   5  -7   3   11.95    4.06   0
  -6   7  -3  380.86   21.51   0
  -6   7  -3  409.01   22.06   0
   6  -7   3  433.63   24.29   0
   6  -7   3  416.67   23.24   0
   6  -7   3  393.91   22.37   0
   6  -7   3  436.53   22.60   0
   6  -7   3  425.75   22.91   0
   6  -7   3  433.42   30.16   0
  -7   7  -3   -3.01    2.72   0
   7  -7   3    1.02    4.38   0
   7  -7   3   -3.60    3.54   0
   7  -7   3    1.78    4.86   0
   7  -7   3    5.46    7.21   0
   7  -7   3   -2.48    4.99   0
   7  -7   3   -5.29    9.41   0
   8  -7   3  275.91   17.49   0
   8  -7   3  243.71   16.32   0
   8  -7   3  261.33   17.62   0
   8  -7   3  269.21   20.92   0
   8  -7   3  318.80   29.94   0
   9  -7   3    2.98    6.96   0
   9  -7   3   -1.10   15.48   0
   9  -7   3   11.74    6.59   0
   9  -7   3   -2.94   10.07   0
  10  -7   3  161.28   22.08   0
   9   6  -3   -7.48    5.89   0
   9   6  -3    7.76   20.31   0
   8   6  -3  115.03   12.13   0
   8   6  -3  117.66   10.57   0
   8   6  -3  127.68   11.99   0
   8   6  -3  131.45   24.42   0
   7   6  -3   66.81    8.06   0
   7   6  -3   49.30    7.82   0
   7   6  -3   40.22   15.63   0
   7   6  -3   56.71    7.57   0
   7   6  -3   65.00    8.56   0
   6   6  -3  280.25   16.44   0
   6   6  -3  276.10   15.89   0
   6   6  -3  275.41   16.45   0
   6   6  -3  235.37   16.76   0
   6   6  -3  273.62   16.23   0
  -6  -6   3  229.64   14.81   0
   5   6  -3  119.47    9.12   0
   5   6  -3  121.56    9.89   0
   5   6  -3  115.99   10.02   0
   5   6  -3  121.58    9.89   0
  -5  -6   3  106.73    8.13   0
  -5  -6   3  127.87    8.80   0
   4   6  -3  348.38   18.63   0
   4   6  -3  342.23   18.33   0
   4   6  -3  324.69   18.81   0
   4   6  -3  334.57   18.66   0
  -4  -6   3  325.04   18.68   0
  -4  -6   3  312.86   18.06   0
  -4  -6   3  342.23   18.34   0
   3   6  -3  147.85   10.13   0
   3   6  -3  147.33   10.16   0
   3   6  -3  157.01   10.49   0
   3   6  -3  147.85    9.84   0
  -3  -6   3  158.08    9.96   0
  -3  -6   3  159.73    9.80   0
  -3  -6   3  165.98   10.14   0
  -3  -6   3  152.30    9.84   0
   2   6  -3  975.00   47.38   0
   2   6  -3  949.24   47.07   0
   2   6  -3  949.57   47.03   0
   2   6  -3  934.93   47.18   0
   2   6  -3  824.05   49.36   0
  -2  -6   3  990.17   47.18   0
  -2  -6   3  979.77   47.40   0
  -2  -6   3  950.76   47.01   0
   1   6  -3   69.28    6.23   0
   1   6  -3   65.64    5.99   0
   1   6  -3   68.22    5.69   0
   1   6  -3   65.25    8.12   0
   1   6  -3   68.72    5.91   0
  -1  -6   3   66.79    6.01   0
  -1  -6   3   65.67    5.88   0
  -1  -6   3   72.92    5.89   0
  -1  -6   3   72.22    5.68   0
  -1  -6   3   68.80    6.22   0
   0   6  -3 1413.69   70.45   0
   0   6  -3 1290.41   72.21   0
   0   6  -3 1481.60   70.28   0
   0   6  -3 1414.83   70.21   0
   0   6  -3 1446.55   70.34   0
   0  -6   3 1405.00   70.19   0
   0  -6   3 1463.59   70.50   0
   0  -6   3 1429.64   70.35   0
   0  -6   3 1414.10   70.15   0
   0  -6   3 1541.78   72.89   0
  -1   6  -3  523.94   28.72   0
  -1   6  -3  598.53   29.03   0
  -1   6  -3  577.13   29.47   0
  -1   6  -3  538.59   31.38   0
  -1   6  -3  560.74   28.84   0
  -1   6  -3  571.47   29.10   0
   1  -6   3  557.94   29.06   0
   1  -6   3  601.85   31.35   0
   1  -6   3  556.54   28.75   0
   1  -6   3  577.79   29.03   0
   1  -6   3  548.92   28.79   0
  -2   6  -3  682.03   34.37   0
  -2   6  -3  697.62   34.50   0
  -2   6  -3  670.59   34.89   0
  -2   6  -3  703.35   34.56   0
  -2   6  -3  648.91   37.84   0
  -2   6  -3  691.36   34.67   0
   2  -6   3  696.18   34.63   0
   2  -6   3  681.42   34.42   0
   2  -6   3  685.50   34.70   0
   2  -6   3  710.82   37.32   0
   2  -6   3  643.87   34.28   0
  -3   6  -3   63.87    5.70   0
  -3   6  -3   57.72    5.41   0
  -3   6  -3   62.48    6.08   0
  -3   6  -3   56.65    5.62   0
  -3   6  -3   55.29    5.18   0
  -3   6  -3   57.49    9.76   0
   3  -6   3   65.24    6.17   0
   3  -6   3   59.84    5.98   0
   3  -6   3   74.49    9.21   0
   3  -6   3   52.71    5.59   0
   3  -6   3   54.27    5.56   0
   3  -6   3   59.79    5.54   0
  -4   6  -3  620.73   29.68   0
  -4   6  -3  534.30   35.24   0
  -4   6  -3  553.39   29.45   0
  -4   6  -3  610.09   29.69   0
  -4   6  -3  544.22   29.46   0
  -4   6  -3  572.55   30.63   0
   4  -6   3  573.99   30.33   0
   4  -6   3  600.39   29.70   0
   4  -6   3  587.59   34.53   0
   4  -6   3  582.16   29.69   0
   4  -6   3  563.23   29.96   0
   4  -6   3  611.15   29.96   0
  -5   6  -3   38.76    4.55   0
  -5   6  -3   42.42    4.66   0
  -5   6  -3   50.50    4.68   0
   5  -6   3   50.55    7.13   0
   5  -6   3   47.10    5.27   0
   5  -6   3   47.22    5.13   0
   5  -6   3   50.80    5.77   0
   5  -6   3   48.53   10.85   0
   5  -6   3   44.19    4.97   0
  -6   6  -3  356.83   21.87   0
   6  -6   3  442.99   22.59   0
   6  -6   3  436.57   23.31   0
   6  -6   3  438.44   24.93   0
   6  -6   3  436.08   22.94   0
   6  -6   3  448.70   30.66   0
   6  -6   3  420.69   22.55   0
   7  -6   3    2.96   10.23   0
   7  -6   3    7.82    4.98   0
   7  -6   3    8.02    7.45   0
   7  -6   3   11.05    4.89   0
   7  -6   3    3.40    3.78   0
   7  -6   3    3.51    4.15   0
   8  -6   3  193.38   13.86   0
   8  -6   3  211.82   26.26   0
   8  -6   3  192.14   14.10   0
   8  -6   3  205.73   18.13   0
   8  -6   3  179.59   12.30   0
   9  -6   3   -1.53   15.47   0
   9  -6   3   16.49   11.56   0
   9  -6   3   16.75    7.10   0
  10  -6   3   96.00   24.34   0
  10  -6   3  110.05   17.91   0
  10   5  -3   26.63   23.80   0
   9   5  -3   49.79   21.18   0
   9   5  -3    3.12    6.07   0
   9   5  -3   26.59    7.65   0
   8   5  -3   65.32   10.79   0
   8   5  -3   73.96    8.20   0
   8   5  -3   66.11   19.40   0
   8   5  -3   89.86    8.69   0
   7   5  -3   94.63   10.00   0
   7   5  -3   88.93    9.53   0
   7   5  -3  119.69   10.34   0
   7   5  -3   99.76   11.84   0
   7   5  -3  101.40    9.03   0
   6   5  -3  191.15   12.05   0
   6   5  -3  181.81   11.73   0
   6   5  -3  176.35   13.13   0
   6   5  -3  132.79   12.19   0
   6   5  -3  168.19   11.20   0
   5   5  -3  293.36   16.53   0
   5   5  -3  302.02   16.50   0
   5   5  -3  243.28   15.92   0
   5   5  -3  264.04   17.15   0
   5   5  -3  322.34   16.40   0
  -5  -5   3  303.02   15.88   0
  -5  -5   3  279.09   15.32   0
  -5  -5   3  288.05   15.72   0
   4   5  -3  323.17   17.49   0
   4   5  -3  304.96   17.74   0
   4   5  -3  324.40   17.51   0
   4   5  -3  324.68   17.62   0
   4   5  -3  329.57   17.38   0
  -4  -5   3  308.71   17.16   0
  -4  -5   3  326.59   17.30   0
  -4  -5   3  309.57   17.05   0
   3   5  -3  237.96   14.00   0
   3   5  -3  251.66   13.88   0
   3   5  -3  235.94   13.91   0
   3   5  -3  231.05   14.16   0
  -3  -5   3  264.60   13.93   0
  -3  -5   3  263.56   13.93   0
  -3  -5   3  246.39   14.02   0
  -3  -5   3  252.69   13.80   0
   2   5  -3  398.05   20.57   0
   2   5  -3  394.59   20.48   0
   2   5  -3  394.44   20.71   0
   2   5  -3  345.65   22.50   0
   2   5  -3  395.84   20.41   0
  -2  -5   3  402.19   20.47   0
  -2  -5   3  391.57   20.36   0
  -2  -5   3  406.73   20.70   0
  -2  -5   3  393.95   20.14   0
   1   5  -3  733.85   36.99   0
   1   5  -3  674.69   38.82   0
   1   5  -3  753.67   37.28   0
   1   5  -3  779.71   37.10   0
   1   5  -3  734.66   37.08   0
  -1  -5   3  738.32   36.94   0
  -1  -5   3  764.94   37.30   0
  -1  -5   3  750.69   37.10   0
  -1  -5   3  738.80   37.00   0
   0   5  -3  130.91   10.21   0
   0   5  -3  136.43    8.32   0
   0   5  -3  134.12    8.54   0
   0   5  -3  114.23    8.06   0
   0   5  -3  151.15    8.43   0
   0  -5   3  145.23   10.40   0
   0  -5   3  140.91    8.35   0
   0  -5   3  139.09    8.30   0
   0  -5   3  129.51    8.13   0
   0  -5   3  134.63    8.48   0
  -1   5  -3  618.19   31.90   0
  -1   5  -3  631.66   32.20   0
  -1   5  -3  634.50   32.58   0
  -1   5  -3  636.11   32.05   0
  -1   5  -3  636.28   32.02   0
  -1   5  -3  627.65   34.43   0
   1  -5   3  646.63   32.12   0
   1  -5   3  668.91   34.25   0
   1  -5   3  633.91   31.94   0
   1  -5   3  633.35   31.97   0
   1  -5   3  638.83   32.23   0
  -2   5  -3  390.90   22.41   0
  -2   5  -3  414.06   21.82   0
  -2   5  -3  417.59   21.73   0
  -2   5  -3  407.65   25.18   0
  -2   5  -3  432.94   21.92   0
   2  -5   3  430.44   21.87   0
   2  -5   3  439.55   22.01   0
   2  -5   3  430.65   21.84   0
   2  -5   3  440.71   24.78   0
   2  -5   3  419.29   22.06   0
   2  -5   3  439.32   22.32   0
  -3   5  -3  325.44   17.16   0
  -3   5  -3  325.34   17.09   0
  -3   5  -3  316.37   21.72   0
  -3   5  -3  343.86   17.36   0
  -3   5  -3  329.21   17.20   0
  -3   5  -3  321.98   18.11   0
   3  -5   3  329.01   21.01   0
   3  -5   3  329.14   17.24   0
   3  -5   3  330.23   17.24   0
   3  -5   3  312.75   17.83   0
   3  -5   3  319.60   17.47   0
   3  -5   3  308.15   17.26   0
  -4   5  -3  519.43   35.00   0
  -4   5  -3  619.89   29.78   0
  -4   5  -3  606.98   29.77   0
  -4   5  -3  565.65   29.66   0
  -4   5  -3  597.59   31.53   0
  -4   5  -3  551.65   29.60   0
   4  -5   3  594.35   30.17   0
   4  -5   3  593.44   34.78   0
   4  -5   3  592.86   30.92   0
   4  -5   3  601.95   29.88   0
   4  -5   3  622.38   29.91   0
   4  -5   3  586.52   29.96   0
  -5   5  -3  176.87    9.55   0
  -5   5  -3  140.18    9.70   0
  -5   5  -3  169.94    9.85   0
   5  -5   3  173.36   10.46   0
   5  -5   3  160.97   12.43   0
   5  -5   3  161.78   16.63   0
   5  -5   3  175.59   10.95   0
   5  -5   3  164.29   10.24   0
   5  -5   3  172.96   10.29   0
  -6   5  -3  304.99   17.02   0
  -6   5  -3  278.66   17.11   0
   6  -5   3  351.89   18.29   0
   6  -5   3  341.26   18.73   0
   6  -5   3  346.38   21.02   0
   6  -5   3  341.80   26.26   0
   6  -5   3  354.90   17.82   0
   6  -5   3  319.57   17.87   0
   7  -5   3   74.50    7.05   0
   7  -5   3   51.85   14.77   0
   7  -5   3   73.01    6.64   0
   7  -5   3   87.92    8.16   0
   7  -5   3   79.79    8.24   0
   7  -5   3   74.37   11.34   0
   8  -5   3  138.46   11.86   0
   8  -5   3  143.83   11.28   0
   8  -5   3  114.10   22.00   0
   8  -5   3  161.85   17.23   0
   9  -5   3    6.07   16.36   0
   9  -5   3   21.53   12.27   0
  10  -5   3   57.32   16.38   0
  10  -5   3   43.58   21.77   0
  10   4  -3   -8.92   21.05   0
   9   4  -3   75.07   22.37   0
   8   4  -3    0.76    5.17   0
   8   4  -3    1.64    4.66   0
   8   4  -3   10.36    7.48   0
   8   4  -3   14.04   15.19   0
   7   4  -3  112.79   13.47   0
   7   4  -3  121.99    9.25   0
   7   4  -3  148.73   10.49   0
   7   4  -3  132.64    9.70   0
   7   4  -3  146.69   10.47   0
   6   4  -3   69.94    9.71   0
   6   4  -3   56.13    6.53   0
   6   4  -3   60.78    6.38   0
   6   4  -3   73.55    6.43   0
   6   4  -3   86.12    6.99   0
   5   4  -3  492.51   25.13   0
   5   4  -3  519.91   25.29   0
   5   4  -3  452.52   26.88   0
   5   4  -3  492.18   25.53   0
   5   4  -3  509.06   25.46   0
  -5  -4   3  469.85   24.91   0
   4   4  -3   73.21    7.32   0
   4   4  -3   85.49    6.80   0
   4   4  -3   90.69    7.09   0
   4   4  -3  106.22    8.23   0
   4   4  -3   83.29    7.07   0
  -4  -4   3  104.52    6.64   0
  -4  -4   3   84.32    6.46   0
  -4  -4   3   92.91    6.73   0
  -4  -4   3   98.76    6.25   0
   3   4  -3  648.55   32.64   0
   3   4  -3  635.87   32.78   0
   3   4  -3  618.10   32.48   0
   3   4  -3  638.65   32.75   0
  -3  -4   3  648.23   32.50   0
  -3  -4   3  661.80   32.52   0
  -3  -4   3  677.26   32.55   0
  -3  -4   3  662.26   32.76   0
   2   4  -3  197.11   11.51   0
   2   4  -3  181.08   13.19   0
   2   4  -3  194.52   11.61   0
   2   4  -3  210.26   11.51   0
   2   4  -3  213.24   11.48   0
  -2  -4   3  219.08   11.47   0
  -2  -4   3  209.37   11.61   0
  -2  -4   3  220.46   11.68   0
  -2  -4   3  208.00   11.37   0
  -2  -4   3  210.06   11.37   0
   1   4  -3  670.75   33.79   0
   1   4  -3  664.58   34.00   0
   1   4  -3  707.25   34.04   0
   1   4  -3  655.16   35.45   0
   1   4  -3  681.12   33.80   0
   1   4  -3  678.43   33.84   0
  -1  -4   3  673.93   33.77   0
  -1  -4   3  693.30   35.79   0
  -1  -4   3  696.33   33.90   0
  -1  -4   3  676.20   33.78   0
  -1  -4   3  664.78   33.99   0
   0   4  -3 2850.67  141.65   0
   0   4  -3 2880.52  141.61   0
   0   4  -3 2785.10  143.25   0
   0   4  -3 2900.74  141.71   0
   0   4  -3 2921.12  141.89   0
   0  -4   3 2873.19  141.86   0
   0  -4   3 2956.03  141.76   0
   0  -4   3 3071.01  142.28   0
   0  -4   3 2895.19  141.64   0
   0  -4   3 2924.58  141.67   0
   0  -4   3 3195.04  143.62   0
  -1   4  -3 1590.82   78.07   0
  -1   4  -3 1612.18   78.03   0
  -1   4  -3 1633.40   78.31   0
  -1   4  -3 1589.40   80.38   0
  -1   4  -3 1656.29   78.18   0
  -1   4  -3 1589.29   78.72   0
   1  -4   3 1600.70   78.15   0
   1  -4   3 1618.54   78.69   0
   1  -4   3 1537.36   78.21   0
   1  -4   3 1660.84   80.17   0
   1  -4   3 1556.68   78.03   0
  -2   4  -3  181.87   13.65   0
  -2   4  -3  184.68   10.33   0
  -2   4  -3  182.40   10.23   0
  -2   4  -3  189.02   10.38   0
  -2   4  -3  189.59   11.40   0
   2  -4   3  188.02   13.24   0
   2  -4   3  178.01   10.50   0
   2  -4   3  177.54   10.28   0
   2  -4   3  180.12   10.37   0
   2  -4   3  184.61   11.05   0
   2  -4   3  191.73   10.36   0
  -3   4  -3  452.42   29.62   0
  -3   4  -3  495.30   25.40   0
  -3   4  -3  507.13   26.88   0
  -3   4  -3  511.14   25.46   0
  -3   4  -3  519.90   25.56   0
  -3   4  -3  499.03   25.45   0
   3  -4   3  522.07   25.62   0
   3  -4   3  500.62   29.50   0
   3  -4   3  505.50   25.52   0
   3  -4   3  495.22   25.45   0
   3  -4   3  507.87   26.48   0
   3  -4   3  512.90   25.78   0
  -4   4  -3  114.57    7.30   0
  -4   4  -3  120.92    7.35   0
  -4   4  -3  110.62    7.21   0
  -4   4  -3  121.07    7.27   0
  -4   4  -3  122.53    9.88   0
  -4   4  -3  105.89   12.72   0
   4  -4   3  109.80   12.39   0
   4  -4   3  114.63    9.31   0
   4  -4   3  120.98    8.10   0
   4  -4   3  116.61    7.55   0
   4  -4   3  113.23    7.70   0
   4  -4   3  122.50    7.69   0
  -5   4  -3  123.77    8.10   0
   5  -4   3  143.16   11.67   0
   5  -4   3  123.44   14.87   0
   5  -4   3  136.45    8.87   0
   5  -4   3  131.23    8.50   0
   5  -4   3  134.62    8.69   0
   5  -4   3  129.06    9.32   0
   6  -4   3  104.51    8.18   0
   6  -4   3  100.49    7.75   0
   6  -4   3   94.15   15.58   0
   6  -4   3  109.42    8.82   0
   6  -4   3  110.17   11.87   0
   6  -4   3  100.57    7.54   0
   7  -4   3  209.91   12.01   0
   7  -4   3  203.95   18.26   0
   7  -4   3  187.64   23.86   0
   7  -4   3  197.49   13.60   0
   7  -4   3  226.72   13.15   0
   8  -4   3   82.16    7.79   0
   8  -4   3   84.88   13.86   0
   8  -4   3   47.51   17.30   0
   8  -4   3   67.79    7.82   0
   9  -4   3   61.49   19.61   0
   9  -4   3   67.52   15.14   0
  10  -4   3   13.96   14.51   0
  10  -4   3   -9.97   16.72   0
  10   3  -3  -13.98   20.76   0
   9   3  -3  152.64   24.91   0
   9   3  -3  132.45   17.73   0
   8   3  -3  -11.50   12.64   0
   8   3  -3   -4.32    7.19   0
   7   3  -3  169.43   10.66   0
   7   3  -3  165.81   10.74   0
   7   3  -3  127.17   15.31   0
   6   3  -3   11.48    5.81   0
   6   3  -3    4.76    3.43   0
   6   3  -3    4.83    2.79   0
   6   3  -3   -2.77    3.39   0
   6   3  -3    7.51    3.16   0
   5   3  -3  331.25   17.39   0
   5   3  -3  367.28   17.56   0
   5   3  -3  336.43   17.82   0
   5   3  -3  279.40   20.03   0
   5   3  -3  350.15   17.70   0
  -5  -3   3  329.09   17.19   0
  -5  -3   3  330.93   17.00   0
   4   3  -3    9.12    2.60   0
   4   3  -3   18.39    4.35   0
   4   3  -3   10.47    2.84   0
   4   3  -3    9.08    2.75   0
   4   3  -3    6.63    2.87   0
  -4  -3   3   12.10    2.08   0
  -4  -3   3   11.37    2.48   0
  -4  -3   3   10.24    2.22   0
  -4  -3   3   14.35    2.64   0
   3   3  -3  659.76   33.52   0
   3   3  -3  631.24   32.50   0
   3   3  -3  647.42   32.47   0
   3   3  -3  653.48   32.51   0
   3   3  -3  637.21   32.70   0
  -3  -3   3  675.56   32.44   0
  -3  -3   3  645.33   32.47   0
  -3  -3   3  666.54   32.72   0
  -3  -3   3  664.37   32.45   0
   2   3  -3   50.05    4.47   0
   2   3  -3   51.98    4.17   0
   2   3  -3   54.01    4.08   0
   2   3  -3   49.72    4.76   0
   2   3  -3   52.47    4.16   0
  -2  -3   3   47.43    3.97   0
  -2  -3   3   47.17    3.97   0
  -2  -3   3   49.84    4.24   0
  -2  -3   3   51.13    3.96   0
  -2  -3   3   52.17    4.76   0
   1   3  -3  612.39   30.53   0
   1   3  -3  626.38   31.94   0
   1   3  -3  599.23   30.44   0
   1   3  -3  641.51   31.06   0
   1   3  -3  611.72   30.73   0
   1   3  -3  597.15   30.50   0
  -1  -3   3  620.39   30.75   0
  -1  -3   3  652.46   32.18   0
  -1  -3   3  619.61   30.54   0
  -1  -3   3  599.00   30.49   0
  -1  -3   3  565.42   31.08   0
   0   3  -3   15.53    3.66   0
   0   3  -3   16.45    3.30   0
   0   3  -3   18.11    2.34   0
   0   3  -3   15.19    2.36   0
   0   3  -3   14.98    2.28   0
   0   3  -3   13.76    2.60   0
   0  -3   3   13.80    2.44   0
   0  -3   3   23.59    3.57   0
   0  -3   3   18.37    2.44   0
   0  -3   3   13.87    2.25   0
   0  -3   3   13.06    2.24   0
   0  -3   3   22.44    4.10   0
  -1   3  -3  128.13    8.75   0
  -1   3  -3  133.47    7.74   0
  -1   3  -3  135.78    8.07   0
  -1   3  -3  135.18   10.07   0
  -1   3  -3  135.51    7.87   0
  -1   3  -3  129.31    7.84   0
   1  -3   3  138.12    7.81   0
   1  -3   3  125.10    7.73   0
   1  -3   3  140.20    8.69   0
   1  -3   3  133.64    8.04   0
   1  -3   3  143.12    9.95   0
   1  -3   3  139.48    7.93   0
  -2   3  -3  140.38    8.47   0
  -2   3  -3  139.31    8.29   0
  -2   3  -3  136.89   11.54   0
  -2   3  -3  149.95    8.43   0
  -2   3  -3  143.70    9.61   0
  -2   3  -3  149.52    8.42   0
   2  -3   3  153.65    8.52   0
   2  -3   3  155.98    9.46   0
   2  -3   3  149.11   11.41   0
   2  -3   3  145.44    8.33   0
   2  -3   3  149.06    8.39   0
   2  -3   3  142.24    8.62   0
  -3   3  -3  963.28   46.54   0
  -3   3  -3  994.45   46.62   0
  -3   3  -3  965.58   48.42   0
  -3   3  -3  926.59   46.49   0
  -3   3  -3  902.88   50.97   0
  -3   3  -3  907.36   46.45   0
   3  -3   3  943.97   47.81   0
   3  -3   3  912.27   50.55   0
   3  -3   3  947.43   46.52   0
   3  -3   3  951.31   46.65   0
   3  -3   3  958.82   46.85   0
   3  -3   3  980.06   46.69   0
  -4   3  -3   68.35    8.08   0
  -4   3  -3   71.76    4.94   0
  -4   3  -3   64.07    5.20   0
  -4   3  -3   71.84    5.16   0
   4  -3   3   70.11    5.60   0
   4  -3   3   73.34    5.65   0
   4  -3   3   64.90   10.11   0
   4  -3   3   74.60    6.12   0
   4  -3   3   76.34    5.54   0
   4  -3   3   80.34    7.97   0
   5  -3   3  358.80   21.89   0
   5  -3   3  369.00   18.84   0
   5  -3   3  361.70   19.12   0
   5  -3   3  345.14   26.02   0
   5  -3   3  364.39   19.03   0
   5  -3   3  357.79   19.49   0
   6  -3   3   37.58    4.79   0
   6  -3   3   30.72    5.00   0
   6  -3   3   30.69    7.89   0
   6  -3   3   32.91    3.98   0
   6  -3   3   29.21    4.14   0
   6  -3   3   27.48   10.72   0
   7  -3   3  235.38   13.27   0
   7  -3   3  204.30   13.60   0
   7  -3   3  209.46   18.67   0
   7  -3   3  171.85   23.93   0
   8  -3   3   16.47   10.57   0
   8  -3   3    9.55    5.32   0
   8  -3   3   -2.51   13.40   0
   9  -3   3  110.57   24.07   0
  10  -3   3   14.88   15.63   0
  10  -3   3   -5.28   17.81   0
  10   2  -3  -18.61   19.05   0
   9   2  -3  223.96   28.38   0
   9   2  -3  172.00   20.52   0
   8   2  -3   -6.32   11.84   0
   8   2  -3  -14.29    7.55   0
   7   2  -3  171.17   17.12   0
   6   2  -3   -9.78    2.59   0
   6   2  -3   -4.69    5.34   0
   5   2  -3  521.78   32.49   0
   5   2  -3  602.80   29.54   0
   5   2  -3  632.34   29.43   0
   5   2  -3  588.57   29.70   0
   5   2  -3  608.07   29.44   0
   4   2  -3    3.15    3.72   0
   4   2  -3    0.53    1.99   0
   4   2  -3   -0.44    2.24   0
   4   2  -3    1.39    1.84   0
   4   2  -3    2.96    2.00   0
  -4  -2   3    4.61    1.88   0
  -4  -2   3   -0.02    0.77   0
   3   2  -3  884.31   44.73   0
   3   2  -3  908.58   44.74   0
   3   2  -3  895.02   44.77   0
   3   2  -3  889.32   46.27   0
   3   2  -3  893.86   44.96   0
  -3  -2   3  885.69   46.48   0
  -3  -2   3  939.34   44.70   0
  -3  -2   3  929.81   44.81   0
  -3  -2   3  950.07   44.65   0
  -3  -2   3  972.25   44.98   0
   2   2  -3    8.21    2.02   0
   2   2  -3    1.94    1.64   0
   2   2  -3    2.00    1.53   0
   2   2  -3    3.14    1.53   0
   2   2  -3    2.43    2.40   0
  -2  -2   3    1.24    1.43   0
  -2  -2   3    5.04    2.39   0
  -2  -2   3    4.38    1.74   0
  -2  -2   3    3.83    1.46   0
  -2  -2   3   -1.72    1.17   0
   1   2  -3  502.45   25.76   0
   1   2  -3  490.19   25.45   0
   1   2  -3  512.76   25.58   0
   1   2  -3  484.38   26.17   0
   1   2  -3  519.95   25.56   0
   1   2  -3  529.31   26.54   0
  -1  -2   3  521.88   25.80   0
  -1  -2   3  541.65   26.70   0
  -1  -2   3  520.83   25.50   0
  -1  -2   3  505.63   25.54   0
  -1  -2   3  509.03   26.37   0
   0   2  -3  119.41    6.89   0
   0   2  -3  110.23    7.76   0
   0   2  -3  118.28    6.85   0
   0   2  -3  114.52    8.07   0
   0   2  -3  111.37    7.07   0
   0   2  -3  110.46    6.71   0
   0   2  -3  120.13    8.20   0
   0  -2   3  138.62    8.45   0
   0  -2   3  117.22    7.83   0
   0  -2   3  117.91    7.11   0
   0  -2   3  115.92    6.82   0
   0  -2   3  118.31    7.98   0
   0  -2   3  116.14    6.77   0
   0  -2   3  116.99    6.83   0
  -1   2  -3 1216.00   65.32   0
  -1   2  -3 1351.50   64.54   0
  -1   2  -3 1293.13   66.63   0
  -1   2  -3 1347.85   64.47   0
  -1   2  -3 1311.30   64.52   0
   1  -2   3 1325.50   64.73   0
   1  -2   3 1322.86   64.46   0
   1  -2   3 1317.53   66.53   0
   1  -2   3 1377.75   65.41   0
   1  -2   3 1343.27   64.56   0
   1  -2   3 1367.42   64.58   0
  -2   2  -3    2.90    1.79   0
  -2   2  -3    4.81    1.75   0
  -2   2  -3    3.11    1.83   0
  -2   2  -3    3.81    1.76   0
  -2   2  -3    4.10    3.84   0
  -2   2  -3    4.30    2.92   0
   2  -2   3    5.85    1.94   0
   2  -2   3    5.39    2.08   0
   2  -2   3    6.93    2.70   0
   2  -2   3    5.00    3.37   0
   2  -2   3    5.67    1.77   0
   2  -2   3    3.53    1.78   0
  -3   2  -3  527.08   28.87   0
  -3   2  -3  519.44   26.53   0
  -3   2  -3  553.68   26.65   0
  -3   2  -3  548.01   26.65   0
   3  -2   3  527.09   26.58   0
   3  -2   3  492.35   30.62   0
   3  -2   3  529.12   26.72   0
   3  -2   3  517.93   28.23   0
   3  -2   3  534.92   26.70   0
   3  -2   3  549.69   27.01   0
  -4   2  -3   33.03    3.56   0
  -4   2  -3   56.90    7.63   0
  -4   2  -3   47.60    3.86   0
  -4   2  -3   48.87    3.91   0
   4  -2   3   46.81    4.58   0
   4  -2   3   61.10    5.32   0
   4  -2   3   56.98    9.96   0
   4  -2   3   43.51    4.44   0
   4  -2   3   47.25    4.61   0
   4  -2   3   50.56    7.41   0
  -5   2  -3  426.90   22.18   0
   5  -2   3  399.40   29.50   0
   5  -2   3  438.93   22.64   0
   5  -2   3  441.83   22.76   0
   5  -2   3  458.67   26.21   0
   5  -2   3  449.00   22.49   0
   5  -2   3  446.01   23.24   0
   6  -2   3   27.31    4.42   0
   6  -2   3   32.32    8.73   0
   6  -2   3   33.73    5.11   0
   6  -2   3   28.70    3.92   0
   6  -2   3   31.42    3.99   0
   6  -2   3   23.20   10.64   0
   7  -2   3  282.01   21.61   0
   7  -2   3  237.34   26.66   0
   7  -2   3  276.08   15.43   0
   7  -2   3  243.77   15.70   0
   8  -2   3  -15.79   12.19   0
   8  -2   3   -2.67    5.03   0
   8  -2   3    1.65   10.78   0
   9  -2   3  247.39   34.18   0
   9  -2   3  297.59   27.63   0
  10  -2   3   -4.24   18.79   0
  10  -2   3    1.57   15.86   0
  11   1  -3   87.65   25.55   0
  10   1  -3   25.49   13.45   0
  10   1  -3    8.32   17.06   0
  10   1  -3    6.49   19.34   0
   9   1  -3  191.79   22.39   0
   9   1  -3  242.28   28.22   0
   8   1  -3   31.59   13.74   0
   8   1  -3    3.87    9.69   0
   7   1  -3  305.84   23.42   0
   6   1  -3   65.21   10.10   0
   5   1  -3  312.32   21.54   0
   5   1  -3  359.54   17.83   0
   5   1  -3  361.93   17.64   0
   4   1  -3    9.58    1.94   0
   4   1  -3    8.16    1.86   0
   4   1  -3   10.73    2.02   0
   4   1  -3   10.18    4.13   0
   4   1  -3    7.83    2.23   0
   3   1  -3  777.30   38.21   0
   3   1  -3  774.09   38.18   0
   3   1  -3  804.10   38.47   0
   3   1  -3  767.05   38.17   0
   3   1  -3  745.84   40.12   0
  -3  -1   3  827.62   38.19   0
  -3  -1   3  739.34   40.31   0
  -3  -1   3  814.70   37.96   0
  -3  -1   3  774.60   38.21   0
   2   1  -3   38.87    4.71   0
   2   1  -3   35.08    3.19   0
   2   1  -3   35.75    3.48   0
   2   1  -3   37.97    3.09   0
   2   1  -3   37.69    3.05   0
  -2  -1   3   38.02    3.03   0
  -2  -1   3   34.24    3.29   0
  -2  -1   3   34.10    3.11   0
  -2  -1   3   36.76    4.62   0
  -2  -1   3   37.35    2.90   0
   1   1  -3 2017.50  101.36   0
   1   1  -3 2036.86  100.59   0
   1   1  -3 2121.44  100.71   0
   1   1  -3 2002.71  100.55   0
   1   1  -3 2099.02  100.88   0
   1   1  -3 2199.45  101.12   0
  -1  -1   3 2072.45  100.86   0
  -1  -1   3 2282.80  101.25   0
  -1  -1   3 1988.83  101.50   0
  -1  -1   3 2045.89  100.66   0
  -1  -1   3 2034.84  100.56   0
   0   1  -3    2.45    1.67   0
   0   1  -3    1.53    2.02   0
   0   1  -3    3.30    2.80   0
   0   1  -3   -1.14    1.21   0
   0   1  -3    1.79    2.28   0
   0   1  -3    1.10    1.28   0
   0  -1   3    2.38    1.37   0
   0  -1   3    0.48    1.39   0
   0  -1   3    3.86    2.63   0
   0  -1   3    0.60    1.86   0
   0  -1   3    1.43    1.31   0
   0  -1   3    1.64    1.60   0
   0  -1   3    2.98    2.06   0
  -1   1  -3 1520.43   77.48   0
  -1   1  -3 1419.45   76.49   0
  -1   1  -3 1595.14   76.48   0
  -1   1  -3 1513.16   78.49   0
  -1   1  -3 1547.65   76.39   0
   1  -1   3 1574.85   76.48   0
   1  -1   3 1706.23   77.50   0
   1  -1   3 1705.16   77.48   0
   1  -1   3 1559.36   76.40   0
   1  -1   3 1617.48   76.53   0
   1  -1   3 1527.04   78.43   0
   1  -1   3 1612.77   76.74   0
  -2   1  -3  344.61   17.05   0
  -2   1  -3  325.22   16.71   0
  -2   1  -3  330.30   18.59   0
   2  -1   3  323.08   16.79   0
   2  -1   3  333.92   17.12   0
   2  -1   3  326.70   16.75   0
   2  -1   3  309.27   18.04   0
   2  -1   3  307.86   19.72   0
   2  -1   3  327.31   16.86   0
  -3   1  -3  766.59   36.53   0
  -3   1  -3  740.86   36.48   0
  -3   1  -3  809.27   36.52   0
  -3   1  -3  784.72   36.37   0
  -3   1  -3  713.50   38.96   0
   3  -1   3  724.67   36.77   0
   3  -1   3  700.36   38.24   0
   3  -1   3  724.63   36.51   0
   3  -1   3  713.97   36.38   0
   3  -1   3  667.86   40.43   0
   3  -1   3  733.27   36.48   0
  -4   1  -3   12.26    2.20   0
  -4   1  -3    9.98    2.08   0
  -4   1  -3   14.10    2.12   0
  -4   1  -3   11.29    2.51   0
  -4   1  -3   10.73    5.09   0
   4  -1   3   20.52    3.01   0
   4  -1   3    6.48    5.55   0
   4  -1   3   13.21    2.75   0
   4  -1   3   10.11    3.08   0
   4  -1   3   12.47    4.96   0
   4  -1   3   14.09    2.70   0
  -5   1  -3  624.66   31.89   0
  -5   1  -3  628.31   31.79   0
   5  -1   3  652.70   32.50   0
   5  -1   3  650.63   36.18   0
   5  -1   3  657.79   32.28   0
   5  -1   3  609.39   39.54   0
   5  -1   3  662.69   32.88   0
   5  -1   3  648.75   32.30   0
   6  -1   3   -4.83    3.25   0
   6  -1   3   -3.38    3.17   0
   6  -1   3   -3.31    2.78   0
   6  -1   3   -2.29    2.47   0
   6  -1   3   -1.64    8.44   0
   6  -1   3   -0.52    6.76   0
   7  -1   3  182.39   12.34   0
   7  -1   3  213.47   19.56   0
   7  -1   3  159.74   24.31   0
   7  -1   3  186.06   12.51   0
   8  -1   3   -3.99    5.14   0
   8  -1   3   -8.86    4.28   0
   8  -1   3   -3.08   11.21   0
   9  -1   3  133.18   27.39   0
   9  -1   3  190.84   23.89   0
  10  -1   3    3.45   16.93   0
  10  -1   3  -17.08   18.32   0
  11   0  -3   60.06   24.28   0
  11   0  -3   77.23   24.10   0
  11   0  -3   49.45   18.73   0
  10   0  -3   55.94   21.33   0
  10   0  -3   45.71   15.68   0
  10   0  -3   50.07   20.25   0
   9   0  -3  108.48   21.31   0
   9   0  -3  173.17   24.00   0
   9   0  -3  107.43   17.61   0
   8   0  -3   64.01   13.60   0
   7   0  -3  371.99   26.91   0
   6   0  -3   66.97   10.71   0
   5   0  -3  600.79   33.95   0
   4   0  -3  294.04   19.45   0
   4   0  -3  329.05   16.27   0
   4   0  -3  338.36   16.59   0
   4   0  -3  328.84   16.28   0
   3   0  -3 1278.12   61.46   0
   3   0  -3 1186.47   63.64   0
   3   0  -3 1288.27   61.46   0
   3   0  -3 1318.34   61.74   0
  -3   0   3 1241.78   63.99   0
  -3   0   3 1294.13   61.44   0
   2   0  -3  178.85    9.44   0
   2   0  -3  164.08    9.05   0
   2   0  -3  166.13    9.04   0
   2   0  -3  165.94   10.88   0
   2   0  -3  174.93    9.20   0
  -2   0   3  167.16   10.97   0
  -2   0   3  167.85    9.03   0
  -2   0   3  174.09    9.00   0
  -2   0   3  172.43    9.11   0
  -2   0   3  172.71    9.18   0
   1   0  -3  243.29   13.82   0
   1   0  -3  249.39   12.95   0
   1   0  -3  253.61   13.27   0
   1   0  -3  250.57   13.04   0
   1   0  -3  242.16   12.89   0
   1   0  -3  259.98   12.91   0
   1   0  -3  243.57   13.97   0
  -1   0   3  247.93   13.16   0
  -1   0   3  237.97   12.86   0
  -1   0   3  240.23   12.95   0
  -1   0   3  244.49   14.10   0
  -1   0   3  243.36   13.96   0
  -1   0   3  289.54   12.99   0
   0   0  -3   13.18    2.19   0
   0   0  -3   16.02    3.37   0
   0   0  -3   17.42    2.24   0
   0   0  -3   16.52    2.18   0
   0   0  -3   18.74    3.15   0
   0   0  -3   14.40    3.02   0
   0   0  -3   15.86    2.39   0
   0   0   3   17.54    2.37   0
   0   0   3   17.83    2.18   0
   0   0   3   18.34    3.05   0
   0   0   3   20.58    3.46   0
   0   0   3   17.69    2.19   0
   0   0   3   17.30    3.14   0
   0   0   3   18.35    2.34   0
  -1   0  -3 1146.12   50.51   0
  -1   0  -3  971.87   51.47   0
  -1   0  -3 1035.20   50.44   0
   1   0   3 1002.68   50.28   0
   1   0   3  946.70   52.14   0
   1   0   3 1140.46   51.47   0
   1   0   3 1021.43   50.59   0
   1   0   3 1033.14   51.36   0
   1   0   3 1005.22   50.33   0
   1   0   3  986.32   50.35   0
  -2   0  -3  532.98   29.40   0
  -2   0  -3  600.22   27.50   0
  -2   0  -3  526.24   27.48   0
  -2   0  -3  541.48   27.68   0
  -2   0  -3  582.39   27.49   0
   2   0   3  558.18   27.47   0
   2   0   3  521.95   27.33   0
   2   0   3  532.29   27.69   0
   2   0   3  531.73   28.91   0
   2   0   3  545.79   27.47   0
  -3   0  -3  236.02   12.19   0
  -3   0  -3  216.32   12.32   0
  -3   0  -3  231.89   12.08   0
  -3   0  -3  218.67   15.07   0
  -3   0  -3  218.34   12.37   0
   3   0   3  220.17   14.64   0
   3   0   3  232.66   12.33   0
   3   0   3  220.46   12.65   0
   3   0   3  220.07   12.26   0
  -4   0  -3  287.29   15.29   0
  -4   0  -3  313.14   15.64   0
  -4   0  -3  284.30   15.80   0
  -4   0  -3  303.45   15.67   0
   4   0   3  294.00   16.41   0
   4   0   3  289.36   19.28   0
   4   0   3  300.34   15.91   0
   4   0   3  304.37   15.98   0
   4   0   3  303.20   16.05   0
  -5   0  -3  224.49   12.98   0
   5   0   3  236.58   13.58   0
   5   0   3  247.78   14.36   0
   5   0   3  262.69   18.62   0
   5   0   3  241.33   13.77   0
   5   0   3  255.83   14.05   0
   6   0   3    7.34    3.78   0
   6   0   3   -7.04    8.18   0
   6   0   3    2.42    7.41   0
   6   0   3    5.88    3.39   0
   6   0   3    3.21    2.81   0
   6   0   3    6.41    3.68   0
   7   0   3  312.75   23.66   0
   7   0   3  254.63   15.76   0
   7   0   3  230.77   27.51   0
   7   0   3  245.52   15.82   0
   8   0   3  -18.55   13.91   0
   8   0   3   -6.03    5.33   0
   8   0   3   -0.02    4.58   0
   8   0   3   -9.55   11.77   0
   9   0   3  101.06   19.90   0
   9   0   3   80.26   24.10   0
  10   0   3  -15.16   18.24   0
  10   0   3   13.29   18.17   0
  11  -1  -3   29.92   16.30   0
  11  -1  -3   36.77   20.40   0
  11  -1  -3   36.26   19.91   0
  10  -1  -3   75.71   20.99   0
  10  -1  -3   62.57   21.20   0
  10  -1  -3   65.03   17.44   0
   9  -1  -3   65.31   17.20   0
   9  -1  -3   42.54   14.71   0
   9  -1  -3   53.14   18.33   0
   8  -1  -3   70.87   14.96   0
   8  -1  -3   94.41   18.54   0
   7  -1  -3  115.26   16.92   0
   6  -1  -3  170.33   16.16   0
   5  -1  -3  101.99   11.66   0
   4  -1  -3  163.38    8.50   0
   4  -1  -3  157.62    8.21   0
   4  -1  -3  144.23    8.23   0
   4  -1  -3  149.02    8.28   0
   4  -1  -3  128.24   11.87   0
   3  -1  -3  424.89   25.19   0
   3  -1  -3  453.51   22.79   0
   3  -1  -3  450.29   22.74   0
   3  -1  -3  446.58   22.71   0
   3  -1  -3  472.04   22.92   0
  -3   1   3  482.58   22.52   0
  -3   1   3  463.24   22.47   0
  -3   1   3  447.65   25.51   0
  -3   1   3  462.36   22.60   0
   2  -1  -3  252.60   12.72   0
   2  -1  -3  232.59   14.56   0
   2  -1  -3  249.22   12.67   0
   2  -1  -3  268.00   12.75   0
   2  -1  -3  252.82   12.83   0
  -2   1   3  230.19   12.52   0
  -2   1   3  228.19   12.53   0
  -2   1   3  225.64   12.52   0
  -2   1   3  243.14   14.71   0
  -2   1   3  245.58   12.64   0
   1  -1  -3   23.67    3.54   0
   1  -1  -3   19.03    2.40   0
   1  -1  -3   20.67    2.66   0
   1  -1  -3   20.51    3.53   0
   1  -1  -3   13.29    2.42   0
  -1   1   3   22.11    3.48   0
  -1   1   3   33.43    4.26   0
  -1   1   3   23.14    2.65   0
  -1   1   3   21.27    2.44   0
  -1   1   3   22.94    2.53   0
   0  -1  -3  392.14   20.04   0
   0  -1  -3  420.95   19.93   0
   0  -1  -3  409.96   19.83   0
   0  -1  -3  379.10   19.79   0
   0  -1  -3  370.09   20.64   0
   0  -1  -3  373.61   20.61   0
   0   1   3  372.91   19.73   0
   0   1   3  411.56   19.83   0
   0   1   3  392.73   20.64   0
   0   1   3  376.71   20.72   0
   0   1   3  387.28   20.01   0
  -1  -1  -3  498.07   24.46   0
  -1  -1  -3  499.68   25.73   0
  -1  -1  -3  494.59   24.37   0
  -1  -1  -3  448.02   25.68   0
  -1  -1  -3  476.13   24.46   0
   1   1   3  492.05   24.69   0
   1   1   3  490.55   24.46   0
   1   1   3  493.14   24.41   0
   1   1   3  484.31   24.40   0
   1   1   3  486.21   25.44   0
   1   1   3  463.05   25.48   0
  -2  -1  -3  622.03   36.18   0
  -2  -1  -3  712.84   34.15   0
  -2  -1  -3  661.72   34.21   0
  -2  -1  -3  711.49   34.12   0
  -2  -1  -3  694.46   34.50   0
   2   1   3  682.31   34.47   0
   2   1   3  717.91   35.13   0
   2   1   3  696.44   34.26   0
   2   1   3  710.41   34.25   0
   2   1   3  684.80   34.17   0
   2   1   3  646.81   35.81   0
  -3  -1  -3  420.55   21.98   0
  -3  -1  -3  430.65   21.67   0
  -3  -1  -3  388.11   24.79   0
  -3  -1  -3  443.76   21.74   0
  -3  -1  -3  419.23   22.10   0
   3   1   3  435.40   24.58   0
   3   1   3  426.03   22.26   0
   3   1   3  437.87   22.00   0
   3   1   3  419.81   21.87   0
  -4  -1  -3 1197.71   57.69   0
  -4  -1  -3 1166.14   58.00   0
  -4  -1  -3 1201.31   57.56   0
  -4  -1  -3 1187.49   57.98   0
   4   1   3 1190.36   57.96   0
   4   1   3 1177.03   58.24   0
   4   1   3 1205.69   58.39   0
   4   1   3 1092.72   61.09   0
  -5  -1  -3  300.04   16.06   0
   5   1   3  320.96   16.89   0
   5   1   3  306.50   17.22   0
   5   1   3  296.48   16.54   0
   5   1   3  302.29   21.51   0
   6   1   3  255.96   15.52   0
   6   1   3  250.72   14.49   0
   6   1   3  269.89   14.96   0
   6   1   3  251.44   21.46   0
   7   1   3  199.25   13.51   0
   7   1   3  214.80   26.88   0
   7   1   3  229.14   14.95   0
   7   1   3  256.81   15.14   0
   7   1   3  229.61   14.20   0
   7   1   3  305.36   23.98   0
   8   1   3   47.79    7.46   0
   8   1   3   10.04   16.84   0
   8   1   3   40.53    6.55   0
   8   1   3   51.14   15.95   0
   9   1   3   95.27   20.83   0
   9   1   3   65.25   22.07   0
   9   1   3   68.25    8.70   0
   9   1   3   82.22    9.89   0
  10   1   3   -0.36   20.09   0
  10   1   3   23.86   20.44   0
  11  -2  -3  -22.50   16.52   0
  11  -2  -3    6.43   14.81   0
  11  -2  -3    9.23   18.73   0
  10  -2  -3  121.54   22.28   0
  10  -2  -3  104.58   23.02   0
  10  -2  -3  164.96   24.45   0
   9  -2  -3   30.57   14.37   0
   9  -2  -3   10.30   14.89   0
   9  -2  -3   51.87   15.64   0
   8  -2  -3  248.98   26.67   0
   8  -2  -3  268.10   25.49   0
   7  -2  -3  114.81   16.63   0
   7  -2  -3   99.68   16.68   0
   6  -2  -3  347.96   24.82   0
   6  -2  -3  346.37   24.49   0
   5  -2  -3  518.01   30.57   0
   5  -2  -3  563.41   26.57   0
   5  -2  -3  550.87   26.35   0
   5  -2  -3  477.38   30.93   0
   4  -2  -3  501.16   23.74   0
   4  -2  -3  504.75   23.93   0
   4  -2  -3  508.22   24.02   0
   4  -2  -3  428.93   26.23   0
   4  -2  -3  414.23   27.21   0
   4  -2  -3  489.74   23.88   0
  -4   2   3  481.88   23.52   0
   3  -2  -3  446.22   27.05   0
   3  -2  -3  537.58   24.67   0
   3  -2  -3  505.74   24.66   0
   3  -2  -3  445.22   25.31   0
   3  -2  -3  497.27   24.55   0
   3  -2  -3  532.58   24.53   0
  -3   2   3  479.57   24.35   0
  -3   2   3  476.43   24.36   0
  -3   2   3  466.05   27.28   0
  -3   2   3  516.33   24.40   0
   2  -2  -3  965.21   44.22   0
   2  -2  -3  928.30   44.28   0
   2  -2  -3  904.72   44.33   0
   2  -2  -3  890.09   44.17   0
   2  -2  -3  849.09   46.03   0
   2  -2  -3  866.17   44.77   0
  -2   2   3  937.64   44.28   0
  -2   2   3  842.09   46.13   0
  -2   2   3  895.01   44.13   0
  -2   2   3  927.67   44.26   0
   1  -2  -3  719.58   36.95   0
   1  -2  -3  663.72   36.14   0
   1  -2  -3  753.14   35.82   0
   1  -2  -3  713.28   35.86   0
   1  -2  -3  714.88   35.70   0
   1  -2  -3  746.68   35.70   0
  -1   2   3  671.48   36.92   0
  -1   2   3  727.06   36.53   0
  -1   2   3  773.58   35.85   0
  -1   2   3  733.05   35.89   0
  -1   2   3  756.95   35.74   0
  -1   2   3  687.11   35.63   0
   0  -2  -3  821.78   39.61   0
   0  -2  -3  743.62   40.42   0
   0  -2  -3  791.85   39.83   0
   0  -2  -3  776.37   39.59   0
   0  -2  -3  841.33   39.75   0
   0  -2  -3  797.05   40.41   0
   0   2   3  841.04   39.64   0
   0   2   3  814.99   39.88   0
   0   2   3  756.46   40.42   0
   0   2   3  796.35   39.62   0
   0   2   3  816.02   40.47   0
   0   2   3  828.97   39.71   0
  -1  -2  -3  300.33   18.07   0
  -1  -2  -3  316.88   16.91   0
  -1  -2  -3  338.69   16.96   0
  -1  -2  -3  342.45   16.87   0
  -1  -2  -3  310.79   18.46   0
   1   2   3  336.63   16.97   0
   1   2   3  347.68   16.93   0
   1   2   3  316.46   16.87   0
   1   2   3  303.53   18.10   0
   1   2   3  323.76   17.84   0
   1   2   3  318.13   17.14   0
  -2  -2  -3  835.07   47.73   0
  -2  -2  -3  903.29   45.79   0
  -2  -2  -3  959.59   45.52   0
  -2  -2  -3  932.30   45.40   0
  -2  -2  -3  908.00   45.57   0
   2   2   3  962.18   45.58   0
   2   2   3  844.56   47.27   0
   2   2   3  922.04   45.83   0
   2   2   3  977.63   46.47   0
   2   2   3  945.02   45.61   0
   2   2   3  923.18   45.52   0
  -3  -2  -3  607.97   35.96   0
  -3  -2  -3  653.76   32.65   0
  -3  -2  -3  648.14   33.13   0
  -3  -2  -3  659.99   32.67   0
  -3  -2  -3  650.78   32.95   0
   3   2   3  674.55   32.99   0
   3   2   3  659.62   32.86   0
   3   2   3  697.39   33.86   0
   3   2   3  660.18   33.24   0
   3   2   3  589.84   35.31   0
  -4  -2  -3 1291.41   62.74   0
  -4  -2  -3 1269.54   63.16   0
  -4  -2  -3 1279.52   63.09   0
   4   2   3 1333.35   63.51   0
   4   2   3 1297.27   63.29   0
   4   2   3 1303.82   63.23   0
   4   2   3 1268.57   62.99   0
   4   2   3 1192.12   66.38   0
  -5  -2  -3  114.05    8.13   0
  -5  -2  -3  113.53    8.62   0
  -5  -2  -3  126.37    8.36   0
   5   2   3  144.37   14.78   0
   5   2   3  137.43    9.82   0
   5   2   3  129.99    8.86   0
   5   2   3  143.22    9.42   0
  -6  -2  -3  355.50   20.54   0
  -6  -2  -3  340.72   20.16   0
   6   2   3  432.55   21.20   0
   6   2   3  408.96   28.16   0
   6   2   3  402.11   21.47   0
   6   2   3  373.10   20.58   0
   7   2   3  240.53   15.05   0
   7   2   3  213.13   15.06   0
   7   2   3  244.47   15.65   0
   7   2   3  284.67   24.64   0
   8   2   3  137.92   11.92   0
   8   2   3  115.99   19.76   0
   8   2   3  103.24   10.67   0
   8   2   3   68.54   20.89   0
   9   2   3   94.26   24.82   0
   9   2   3  136.50   23.64   0
   9   2   3  104.86   10.94   0
   9   2   3   83.04   10.20   0
  11  -3  -3  -13.21   16.09   0
  11  -3  -3    0.14   16.71   0
  11  -3  -3    5.91   16.14   0
  10  -3  -3  204.21   26.13   0
  10  -3  -3  194.33   28.36   0
  10  -3  -3  190.11   26.52   0
   9  -3  -3  -16.26   11.38   0
   9  -3  -3  -17.48   10.87   0
   8  -3  -3  341.80   29.73   0
   8  -3  -3  380.62   27.22   0
   8  -3  -3  375.31   29.77   0
   7  -3  -3   -5.04    7.94   0
   7  -3  -3   -3.71    8.08   0
   6  -3  -3  629.72   36.92   0
   6  -3  -3  587.47   36.03   0
   5  -3  -3    2.80    5.35   0
   5  -3  -3   -2.81    2.54   0
   5  -3  -3   -1.83    2.54   0
   5  -3  -3   -3.20    4.84   0
   5  -3  -3   -2.81    2.36   0
   5  -3  -3   -2.01    2.33   0
   4  -3  -3 1066.44   58.40   0
   4  -3  -3 1201.52   56.60   0
   4  -3  -3 1214.47   56.80   0
   4  -3  -3 1170.38   56.71   0
   4  -3  -3 1176.99   56.84   0
   4  -3  -3 1035.02   60.04   0
  -4   3   3 1144.48   56.40   0
  -4   3   3 1261.64   56.45   0
  -4   3   3 1164.80   56.49   0
   3  -3  -3   59.69    4.88   0
   3  -3  -3   55.24    4.77   0
   3  -3  -3   57.08    7.38   0
   3  -3  -3   57.14    5.17   0
   3  -3  -3   56.94    4.84   0
   3  -3  -3   58.15    4.62   0
  -3   3   3   59.23    4.40   0
  -3   3   3   62.92    4.50   0
  -3   3   3   66.94    4.84   0
   2  -3  -3 1404.17   69.98   0
   2  -3  -3 1493.59   69.98   0
   2  -3  -3 1471.30   69.80   0
   2  -3  -3 1367.07   69.78   0
   2  -3  -3 1346.99   71.75   0
   2  -3  -3 1388.27   70.09   0
  -2   3   3 1412.02   69.87   0
  -2   3   3 1326.16   71.83   0
  -2   3   3 1561.45   69.82   0
  -2   3   3 1527.67   70.62   0
  -2   3   3 1390.78   69.76   0
  -2   3   3 1489.55   69.86   0
   1  -3  -3  701.07   35.27   0
   1  -3  -3  734.78   35.49   0
   1  -3  -3  713.79   35.58   0
   1  -3  -3  699.75   35.82   0
   1  -3  -3  676.61   35.29   0
   1  -3  -3  692.37   36.65   0
  -1   3   3  682.47   35.29   0
  -1   3   3  720.87   35.53   0
  -1   3   3  674.76   36.70   0
  -1   3   3  746.30   35.49   0
  -1   3   3  735.14   36.09   0
  -1   3   3  743.85   35.38   0
   0  -3  -3 1263.44   59.93   0
   0  -3  -3 1290.11   60.11   0
   0  -3  -3 1218.52   60.22   0
   0  -3  -3 1142.98   60.88   0
   0  -3  -3 1251.79   60.76   0
   0  -3  -3 1192.27   59.94   0
   0   3   3 1239.00   60.22   0
   0   3   3 1194.47   60.77   0
   0   3   3 1249.74   59.95   0
   0   3   3 1160.65   60.73   0
   0   3   3 1273.38   60.09   0
   0   3   3 1194.71   59.94   0
  -1  -3  -3   76.98    5.66   0
  -1  -3  -3   75.63    7.50   0
  -1  -3  -3   71.71    5.88   0
  -1  -3  -3   55.51    7.16   0
  -1  -3  -3   76.91    5.77   0
  -1  -3  -3   82.12    5.92   0
   1   3   3   80.31    6.13   0
   1   3   3   80.87    7.38   0
   1   3   3   83.96    6.87   0
   1   3   3   81.66    5.84   0
   1   3   3   83.76    6.01   0
   1   3   3   84.62    5.75   0
  -2  -3  -3  832.36   41.18   0
  -2  -3  -3  819.18   41.07   0
  -2  -3  -3  780.82   43.80   0
  -2  -3  -3  821.90   41.25   0
  -2  -3  -3  825.84   41.52   0
   2   3   3  837.64   41.24   0
   2   3   3  877.63   41.45   0
   2   3   3  776.71   43.29   0
   2   3   3  847.55   41.59   0
   2   3   3  820.39   41.93   0
   2   3   3  840.73   41.24   0
  -3  -3  -3  586.65   29.93   0
  -3  -3  -3  565.88   29.81   0
  -3  -3  -3  607.72   30.23   0
  -3  -3  -3  573.26   30.32   0
   3   3   3  566.95   30.00   0
   3   3   3  592.09   30.26   0
   3   3   3  546.37   32.90   0
   3   3   3  626.97   31.02   0
   3   3   3  610.74   30.19   0
   3   3   3  604.16   30.50   0
  -4  -3  -3 1056.25   53.23   0
  -4  -3  -3 1026.84   53.30   0
  -4  -3  -3 1044.53   52.83   0
   4   3   3 1091.25   53.48   0
   4   3   3 1133.30   54.16   0
   4   3   3 1059.35   53.38   0
   4   3   3 1036.88   56.98   0
   4   3   3 1066.51   53.11   0
   4   3   3 1096.35   53.61   0
  -5  -3  -3  106.57    8.42   0
  -5  -3  -3   94.72    7.87   0
   5   3   3  110.48    9.25   0
   5   3   3  114.59    9.66   0
   5   3   3  124.39   15.30   0
   5   3   3  111.73    8.31   0
   5   3   3  104.99    9.30   0
   5   3   3  110.11    9.15   0
   6   3   3  662.79   34.72   0
   6   3   3  765.33   42.70   0
   6   3   3  638.38   35.56   0
   6   3   3  627.30   36.22   0
   6   3   3  714.11   35.61   0
   7   3   3   88.53    9.21   0
   7   3   3   82.39    8.61   0
   7   3   3  110.34   17.56   0
   8   3   3  270.67   28.14   0
   8   3   3  184.37   15.18   0
   8   3   3  221.92   14.66   0
   9   3   3   39.79   21.25   0
   9   3   3   75.28   22.46   0
   9   3   3   64.25    9.58   0
  11  -4  -3   -3.50   16.98   0
  11  -4  -3   -1.33   15.77   0
  11  -4  -3  -19.92   15.09   0
  10  -4  -3  162.78   23.34   0
  10  -4  -3  188.57   26.23   0
  10  -4  -3  116.08   22.07   0
   9  -4  -3  -18.50   10.07   0
   9  -4  -3  -16.20   12.19   0
   9  -4  -3  -25.95   10.42   0
   8  -4  -3  293.89   26.69   0
   8  -4  -3  339.20   24.26   0
   8  -4  -3  296.26   27.70   0
   7  -4  -3   -8.27    6.77   0
   7  -4  -3  -17.71    7.59   0
   6  -4  -3  463.65   31.60   0
   6  -4  -3  509.75   25.11   0
   6  -4  -3  517.60   25.72   0
   6  -4  -3  541.35   25.47   0
   6  -4  -3  431.84   30.03   0
   6  -4  -3  509.94   25.45   0
   5  -4  -3   -3.74    4.33   0
   5  -4  -3   -7.24    2.26   0
   5  -4  -3   -5.53    2.60   0
   5  -4  -3   -3.38    5.15   0
   5  -4  -3   -9.08    2.40   0
   5  -4  -3   -7.88    2.63   0
   4  -4  -3 1126.82   66.49   0
   4  -4  -3 1286.64   63.33   0
   4  -4  -3 1290.77   63.18   0
   4  -4  -3 1319.50   63.26   0
   4  -4  -3 1337.83   63.09   0
   4  -4  -3 1228.17   64.45   0
  -4   4   3 1392.15   63.27   0
  -4   4   3 1370.85   63.09   0
  -4   4   3 1260.57   63.00   0
   3  -4  -3  107.20    7.27   0
[truncated: 3,212,214 more chars]
